# Supplementary material for: Assessment of the Microbiome and Potential Aflatoxin Associated With the Medicinal Herb Platycladus orientalis
Source: Front Microbiol. 2020 Oct 23;11:582679. doi: 10.3389/fmicb.2020.582679 (PMC7644961; doi:10.3389/fmicb.2020.582679)
Supplement: Supplementary Table 1 — Distribution of OTUs for 11 PS samples Y indicates the presence of OTU in this sample; N indicates the absence of OTU in this sample. [file Table_1.XLSX]

## Sheet: OTUs_taxonomy
ID	BZ1	BZ2	BZ3	BZ4	BZ5	BZ6	BZ7	BZ8	BZ9	BZ10	BZ11	taxonomy
OTU_1	N	N	N	N	N	N	Y	N	N	N	N	k__Fungi; p__Basidiomycota; c__Malasseziomycetes; o__Malasseziales; f__Malasseziaceae; g__Malassezia; s__Malassezia_globosa
OTU_10	N	N	Y	Y	Y	N	N	Y	N	N	N	k__Fungi; p__Basidiomycota; c__Tremellomycetes; o__Filobasidiales; f__Filobasidiaceae; g__Filobasidium; s__Filobasidium_magnum
OTU_100	Y	N	N	N	N	N	N	N	N	N	N	k__Fungi; p__Basidiomycota; c__Agaricomycetes; o__Sebacinales; f__Sebacinaceae; g__Helvellosebacina; s__Helvellosebacina_sp
OTU_102	N	Y	N	Y	Y	N	Y	Y	N	N	N	k__Fungi; p__Basidiomycota; c__Agaricomycetes; o__Polyporales; f__Coriolaceae; g__Trametes; s__Trametes_hirsuta
OTU_103	N	Y	N	N	Y	N	Y	N	N	N	N	k__Fungi; p__Ascomycota; c__Eurotiomycetes; o__Onygenales; f__Arachnomycetaceae; g__Arachnomyces; s__Arachnomyces_nodosetosus
OTU_104	N	Y	N	N	N	N	N	Y	N	Y	N	k__Fungi; p__Ascomycota; c__Saccharomycetes; o__Saccharomycetales; f__Pichiaceae; g__Ogataea; s__Ogataea_polymorpha
OTU_105	N	N	N	N	N	N	N	N	N	Y	N	k__Fungi; p__Basidiomycota; c__Agaricomycetes; o__Polyporales; f__Ganodermataceae; g__Ganoderma; s__Ganoderma_sichuanense
OTU_106	N	Y	N	Y	Y	N	Y	N	Y	N	Y	k__Fungi; p__Ascomycota; c__Eurotiomycetes; o__Eurotiales; f__unidentified; g__unidentified; s__Eurotiales_sp
OTU_107	Y	Y	N	Y	Y	Y	Y	Y	Y	N	Y	k__Fungi; p__Ascomycota; c__Eurotiomycetes; o__Eurotiales; f__unidentified; g__unidentified; s__Eurotiales_sp
OTU_109	N	Y	N	Y	N	N	Y	Y	N	Y	N	k__Fungi; p__Ascomycota; c__Sordariomycetes; o__Hypocreales; f__Clavicipitaceae; g__Metarhizium; s__Metarhizium_rileyi
OTU_114	Y	Y	N	Y	Y	N	Y	N	Y	N	N	k__Fungi; p__Ascomycota; c__Eurotiomycetes; o__Eurotiales; f__unidentified; g__unidentified; s__Eurotiales_sp
OTU_115	N	Y	N	Y	Y	N	Y	N	N	N	Y	k__Fungi; p__Ascomycota; c__Eurotiomycetes; o__Eurotiales; f__unidentified; g__unidentified; s__Eurotiales_sp
OTU_116	Y	Y	N	Y	Y	N	N	Y	Y	Y	Y	k__Fungi; p__Mucoromycota; c__Mucoromycetes; o__Mucorales; f__Rhizopodaceae; g__Rhizopus; s__Rhizopus_arrhizus
OTU_117	N	Y	N	Y	Y	N	Y	N	Y	N	Y	k__Fungi; p__Ascomycota; c__Eurotiomycetes; o__Eurotiales; f__unidentified; g__unidentified; s__Eurotiales_sp
OTU_118	Y	N	Y	Y	N	N	Y	N	N	N	Y	k__Fungi; p__Ascomycota; c__Eurotiomycetes; o__Eurotiales; f__Aspergillaceae; g__Aspergillus; s__Aspergillus_sp
OTU_12	Y	Y	Y	Y	Y	Y	Y	Y	Y	Y	Y	k__Fungi; p__Basidiomycota; c__Agaricomycetes; o__Polyporales; f__Schizophyllaceae; g__Schizophyllum; s__Schizophyllum_commune
OTU_120	N	Y	Y	Y	Y	Y	Y	N	Y	N	Y	k__Fungi; p__Ascomycota; c__Eurotiomycetes; o__Eurotiales; f__unidentified; g__unidentified; s__Eurotiales_sp
OTU_121	N	Y	N	Y	Y	N	Y	N	Y	N	Y	k__Fungi; p__Ascomycota; c__Eurotiomycetes; o__Eurotiales; f__Aspergillaceae; g__Aspergillus; s__Aspergillus_sp
OTU_122	N	Y	N	Y	Y	N	Y	N	N	N	Y	k__Fungi; p__Ascomycota; c__Eurotiomycetes; o__Eurotiales; f__unidentified; g__unidentified; s__Eurotiales_sp
OTU_123	N	Y	N	Y	Y	N	Y	N	Y	N	N	k__Fungi; p__Ascomycota; c__Eurotiomycetes; o__Eurotiales; f__Aspergillaceae; g__Aspergillus; s__Aspergillus_penicillioides
OTU_124	N	Y	N	Y	Y	Y	Y	Y	Y	N	Y	k__Fungi; p__Ascomycota; c__Eurotiomycetes; o__Eurotiales; f__Aspergillaceae; g__Aspergillus; s__Aspergillus_penicillioides
OTU_125	Y	Y	Y	Y	Y	Y	Y	Y	Y	Y	Y	k__Fungi; p__Ascomycota; c__Eurotiomycetes; o__Eurotiales; f__unidentified; g__unidentified; s__Eurotiales_sp
OTU_126	N	N	N	N	Y	N	N	N	N	N	N	k__Fungi; p__Ascomycota; c__Sordariomycetes; o__Hypocreales; f__Ophiocordycipitaceae; g__Tolypocladium; s__Tolypocladium_sp
OTU_127	Y	Y	N	N	Y	N	N	Y	Y	Y	N	k__Fungi; p__Ascomycota; c__Saccharomycetes; o__Saccharomycetales; f__Phaffomycetaceae; g__Cyberlindnera; s__Cyberlindnera_fabianii
OTU_128	Y	Y	N	Y	Y	N	Y	Y	Y	N	Y	k__Fungi; p__Ascomycota; c__Sordariomycetes; o__Microascales; f__Microascaceae; g__Scopulariopsis; s__Scopulariopsis_brumptii
OTU_129	Y	Y	Y	Y	Y	Y	Y	Y	Y	Y	Y	k__Fungi; p__Ascomycota; c__Eurotiomycetes; o__Eurotiales; f__Aspergillaceae; g__Aspergillus; s__Aspergillus_penicillioides
OTU_130	Y	Y	Y	Y	Y	Y	Y	Y	Y	Y	Y	k__Fungi; p__Ascomycota; c__Eurotiomycetes; o__Eurotiales; f__Aspergillaceae; g__Aspergillus; s__Aspergillus_halophilicus
OTU_131	N	Y	N	Y	Y	N	Y	N	N	N	N	k__Fungi; p__Ascomycota; c__Eurotiomycetes; o__Eurotiales; f__unidentified; g__unidentified; s__Eurotiales_sp
OTU_133	Y	Y	N	Y	Y	Y	Y	N	Y	N	Y	k__Fungi; p__Ascomycota; c__Eurotiomycetes; o__Eurotiales; f__unidentified; g__unidentified; s__Eurotiales_sp
OTU_134	N	Y	N	N	Y	N	Y	N	N	N	N	k__Fungi; p__Ascomycota; c__Eurotiomycetes; o__Eurotiales; f__Aspergillaceae; g__Xeromyces; s__Xeromyces_bisporus
OTU_135	N	Y	N	Y	Y	N	Y	Y	Y	N	Y	k__Fungi; p__Ascomycota; c__Eurotiomycetes; o__Eurotiales; f__unidentified; g__unidentified; s__Eurotiales_sp
OTU_136	N	N	N	Y	Y	N	Y	N	Y	N	N	k__Fungi; p__Ascomycota; c__Eurotiomycetes; o__Eurotiales; f__unidentified; g__unidentified; s__Eurotiales_sp
OTU_137	Y	Y	N	Y	Y	N	Y	N	Y	Y	N	k__Fungi; p__Ascomycota; c__Eurotiomycetes; o__Eurotiales; f__unidentified; g__unidentified; s__Eurotiales_sp
OTU_138	N	N	N	Y	Y	N	N	N	Y	Y	Y	k__Fungi; p__Ascomycota; c__Eurotiomycetes; o__Eurotiales; f__unidentified; g__unidentified; s__Eurotiales_sp
OTU_139	N	Y	N	N	N	N	N	N	Y	N	Y	k__Fungi; p__Ascomycota; c__Eurotiomycetes; o__Eurotiales; f__unidentified; g__unidentified; s__Eurotiales_sp
OTU_140	N	Y	N	Y	Y	N	Y	N	N	N	Y	k__Fungi; p__Ascomycota; c__Sordariomycetes; o__Microascales; f__Microascaceae; g__Microascus; s__Microascus_paisii
OTU_141	Y	Y	6	Y	Y	N	Y	Y	Y	Y	Y	k__Fungi; p__Ascomycota; c__Eurotiomycetes; o__Eurotiales; f__unidentified; g__unidentified; s__Eurotiales_sp
OTU_142	N	N	N	N	N	N	N	Y	N	Y	N	k__Fungi; p__Mucoromycota; c__Mucoromycetes; o__Mucorales; f__Mucoraceae; g__Mucor; s__Mucor_circinelloides
OTU_143	N	N	N	Y	N	N	N	N	Y	N	N	k__Fungi; p__Ascomycota; c__unidentified; o__unidentified; f__unidentified; g__unidentified; s__Ascomycota_sp
OTU_144	N	Y	N	Y	Y	N	Y	N	Y	Y	N	k__Fungi; p__Ascomycota; c__Eurotiomycetes; o__Onygenales; f__Ascosphaeraceae; g__Ascosphaera; s__Ascosphaera_atra
OTU_145	Y	Y	Y	Y	Y	Y	Y	Y	Y	Y	Y	k__Fungi; p__Ascomycota; c__Eurotiomycetes; o__Eurotiales; f__Aspergillaceae; g__Aspergillus; s__Aspergillus_penicillioides
OTU_146	Y	Y	Y	Y	Y	N	Y	N	Y	N	N	k__Fungi; p__Ascomycota; c__unidentified; o__unidentified; f__unidentified; g__unidentified; s__Ascomycota_sp
OTU_147	N	N	N	Y	N	N	N	N	N	N	N	k__Fungi; p__Ascomycota; c__Eurotiomycetes; o__Eurotiales; f__Aspergillaceae; g__Xeromyces; s__Xeromyces_bisporus
OTU_148	N	Y	N	N	Y	N	Y	N	Y	N	N	k__Fungi; p__Ascomycota; c__Eurotiomycetes; o__Eurotiales; f__Trichocomaceae; g__Xerochrysium; s__Xerochrysium_xerophilum
OTU_149	N	Y	N	Y	N	Y	Y	Y	Y	N	Y	k__Fungi; p__Ascomycota; c__Eurotiomycetes; o__Eurotiales; f__Aspergillaceae; g__Aspergillus; s__Aspergillus_penicillioides
OTU_150	N	N	N	Y	Y	N	N	N	N	N	N	k__Fungi; p__Ascomycota; c__unidentified; o__unidentified; f__unidentified; g__unidentified; s__Ascomycota_sp
OTU_151	N	N	N	Y	Y	N	Y	N	N	N	Y	k__Fungi; p__Ascomycota; c__Saccharomycetes; o__Saccharomycetales; f__unidentified; g__unidentified; s__Saccharomycetales_sp
OTU_152	N	N	N	Y	Y	N	N	N	N	N	N	k__Fungi; p__Ascomycota; c__Eurotiomycetes; o__Eurotiales; f__unidentified; g__unidentified; s__Eurotiales_sp
OTU_153	N	N	N	N	N	Y	N	N	Y	N	Y	k__Fungi; p__Ascomycota; c__Eurotiomycetes; o__Eurotiales; f__Aspergillaceae; g__Penicillium; s__Penicillium_ochrosalmoneum
OTU_154	Y	N	Y	Y	Y	N	N	Y	Y	2	N	k__Fungi; p__Ascomycota; c__Eurotiomycetes; o__Onygenales; f__Onygenales_fam_Incertae_sedis; g__Chrysosporium; s__Chrysosporium_speluncarum
OTU_155	N	N	Y	Y	N	Y	N	N	Y	N	Y	k__Fungi; p__Ascomycota; c__Eurotiomycetes; o__Eurotiales; f__Aspergillaceae; g__Aspergillus; s__Aspergillus_halophilicus
OTU_156	Y	N	N	Y	Y	N	Y	Y	Y	N	Y	k__Fungi; p__Ascomycota; c__Sordariomycetes; o__Hypocreales; f__Hypocreales_fam_Incertae_sedis; g__Trichothecium; s__Trichothecium_ovalisporum
OTU_157	N	Y	N	N	N	N	N	Y	N	N	N	k__Fungi; p__Ascomycota; c__unidentified; o__unidentified; f__unidentified; g__unidentified; s__Ascomycota_sp
OTU_158	N	N	N	Y	Y	N	Y	Y	Y	Y	Y	k__Fungi; p__Ascomycota; c__Eurotiomycetes; o__Eurotiales; f__Aspergillaceae; g__Aspergillus; s__Aspergillus_penicillioides
OTU_159	N	Y	N	Y	Y	N	Y	N	Y	N	Y	k__Fungi; p__Ascomycota; c__Eurotiomycetes; o__Eurotiales; f__Aspergillaceae; g__Aspergillus; s__Aspergillus_penicillioides
OTU_160	Y	Y	N	Y	Y	N	Y	Y	Y	N	Y	k__Fungi; p__Ascomycota; c__Eurotiomycetes; o__Eurotiales; f__Aspergillaceae; g__Aspergillus; s__Aspergillus_penicillioides
OTU_161	Y	Y	N	Y	N	N	Y	N	Y	N	Y	k__Fungi; p__Ascomycota; c__Sordariomycetes; o__Hypocreales; f__unidentified; g__unidentified; s__Hypocreales_sp
OTU_162	Y	N	Y	Y	N	N	Y	N	N	N	Y	k__Fungi; p__Ascomycota; c__Sordariomycetes; o__Hypocreales; f__Hypocreales_fam_Incertae_sedis; g__Acremonium; s__Acremonium_sp
OTU_163	Y	Y	Y	Y	Y	Y	Y	Y	Y	Y	Y	k__Fungi; p__Ascomycota; c__Eurotiomycetes; o__Eurotiales; f__Aspergillaceae; g__Aspergillus; s__Aspergillus_penicillioides
OTU_164	Y	N	N	N	N	N	N	N	N	N	N	k__Fungi; p__Ascomycota; c__Sordariomycetes; o__Hypocreales; f__Hypocreales_fam_Incertae_sedis; g__Acremonium; s__Acremonium_sp
OTU_165	N	Y	N	Y	N	N	Y	N	Y	N	N	k__Fungi; p__Ascomycota; c__Eurotiomycetes; o__Eurotiales; f__Aspergillaceae; g__Xeromyces; s__Xeromyces_bisporus
OTU_166	N	Y	N	Y	Y	Y	Y	Y	Y	Y	Y	k__Fungi; p__Ascomycota; c__Eurotiomycetes; o__Eurotiales; f__Aspergillaceae; g__Aspergillus; s__Aspergillus_penicillioides
OTU_167	N	N	N	Y	Y	N	N	Y	N	N	N	k__Fungi; p__Ascomycota; c__Eurotiomycetes; o__Eurotiales; f__Aspergillaceae; g__Aspergillus; s__Aspergillus_halophilicus
OTU_168	N	N	N	Y	Y	N	Y	N	Y	N	Y	k__Fungi; p__Ascomycota; c__Eurotiomycetes; o__Eurotiales; f__Aspergillaceae; g__Aspergillus; s__Aspergillus_penicillioides
OTU_169	N	Y	N	Y	Y	N	Y	N	Y	N	N	k__Fungi; p__Ascomycota; c__Eurotiomycetes; o__Eurotiales; f__unidentified; g__unidentified; s__Eurotiales_sp
OTU_17	Y	Y	Y	Y	Y	N	Y	Y	Y	Y	Y	k__Fungi; p__Basidiomycota; c__Exobasidiomycetes; o__Microstromatales; f__Quambalariaceae; g__Quambalaria; s__Quambalaria_simpsonii
OTU_170	N	Y	N	Y	Y	N	Y	N	Y	N	Y	k__Fungi; p__Ascomycota; c__Eurotiomycetes; o__Eurotiales; f__Thermoascaceae; g__Thermoascus; s__Thermoascus_crustaceus
OTU_171	N	Y	N	Y	Y	N	Y	N	Y	N	Y	k__Fungi; p__Ascomycota; c__Eurotiomycetes; o__Eurotiales; f__unidentified; g__unidentified; s__Eurotiales_sp
OTU_172	N	Y	N	Y	Y	Y	Y	N	Y	N	Y	k__Fungi; p__Ascomycota; c__Eurotiomycetes; o__Eurotiales; f__unidentified; g__unidentified; s__Eurotiales_sp
OTU_173	N	N	N	N	N	N	N	N	N	Y	N	k__Fungi; p__Basidiomycota; c__Agaricomycetes; o__Polyporales; f__Ganodermataceae; g__Ganoderma; s__Ganoderma_sichuanense
OTU_174	Y	N	Y	Y	Y	Y	Y	Y	Y	N	Y	k__Fungi; p__Ascomycota; c__Eurotiomycetes; o__Eurotiales; f__Aspergillaceae; g__Aspergillus; s__Aspergillus_penicillioides
OTU_175	Y	Y	Y	Y	Y	N	Y	Y	Y	Y	Y	k__Fungi; p__Ascomycota; c__Eurotiomycetes; o__Eurotiales; f__Aspergillaceae; g__Aspergillus; s__Aspergillus_penicillioides
OTU_176	N	Y	Y	N	Y	Y	Y	Y	Y	N	Y	k__Fungi; p__Ascomycota; c__Sordariomycetes; o__unidentified; f__unidentified; g__unidentified; s__Sordariomycetes_sp
OTU_177	Y	Y	Y	Y	Y	Y	Y	Y	Y	Y	Y	k__Fungi; p__Ascomycota; c__Eurotiomycetes; o__Eurotiales; f__Aspergillaceae; g__Aspergillus; s__Aspergillus_penicillioides
OTU_178	N	Y	N	Y	Y	N	Y	N	Y	N	Y	k__Fungi; p__Ascomycota; c__Eurotiomycetes; o__Eurotiales; f__Aspergillaceae; g__Xeromyces; s__Xeromyces_bisporus
OTU_179	N	N	Y	Y	Y	Y	Y	Y	Y	Y	Y	k__Fungi; p__Ascomycota; c__Eurotiomycetes; o__Eurotiales; f__Aspergillaceae; g__Aspergillus; s__Aspergillus_penicillioides
OTU_180	Y	Y	Y	Y	Y	Y	Y	Y	Y	Y	Y	k__Fungi; p__Ascomycota; c__Eurotiomycetes; o__Eurotiales; f__Aspergillaceae; g__Aspergillus; s__Aspergillus_ochraceus
OTU_181	N	Y	N	Y	Y	N	Y	N	Y	N	Y	k__Fungi; p__Ascomycota; c__Eurotiomycetes; o__Eurotiales; f__Aspergillaceae; g__Aspergillus; s__Aspergillus_penicillioides
OTU_182	N	Y	N	Y	Y	N	Y	N	Y	N	Y	k__Fungi; p__Ascomycota; c__Eurotiomycetes; o__Eurotiales; f__Aspergillaceae; g__Xeromyces; s__Xeromyces_bisporus
OTU_183	N	N	N	N	Y	Y	Y	N	N	N	Y	k__Fungi; p__Ascomycota; c__Eurotiomycetes; o__Eurotiales; f__Aspergillaceae; g__Aspergillus; s__Aspergillus_penicillioides
OTU_184	N	N	N	Y	Y	N	Y	N	Y	N	N	k__Fungi; p__Ascomycota; c__Eurotiomycetes; o__Eurotiales; f__Aspergillaceae; g__Xeromyces; s__Xeromyces_bisporus
OTU_185	N	N	Y	N	Y	N	Y	N	N	N	N	k__Fungi; p__Ascomycota; c__Eurotiomycetes; o__Eurotiales; f__Trichocomaceae; g__Thermomyces; s__Thermomyces_dupontii
OTU_186	Y	Y	Y	Y	Y	Y	Y	Y	Y	Y	Y	k__Fungi; p__Ascomycota; c__Eurotiomycetes; o__Eurotiales; f__unidentified; g__unidentified; s__Eurotiales_sp
OTU_187	N	Y	N	Y	Y	N	Y	N	Y	N	Y	k__Fungi; p__Ascomycota; c__Eurotiomycetes; o__Eurotiales; f__Aspergillaceae; g__Aspergillus; s__Aspergillus_penicillioides
OTU_188	N	Y	N	Y	N	N	N	N	N	N	Y	k__Fungi; p__Ascomycota; c__Eurotiomycetes; o__Eurotiales; f__Aspergillaceae; g__Aspergillus; s__Aspergillus_costiformis
OTU_189	N	N	N	Y	Y	N	N	N	Y	N	N	k__Fungi; p__Ascomycota; c__Eurotiomycetes; o__Eurotiales; f__Aspergillaceae; g__Xeromyces; s__Xeromyces_bisporus
OTU_190	Y	Y	N	Y	Y	N	N	N	N	Y	Y	k__Fungi; p__Ascomycota; c__Dothideomycetes; o__Pleosporales; f__Pleosporaceae; g__Curvularia; s__Curvularia_intermedia
OTU_191	N	Y	N	Y	Y	N	Y	N	Y	N	Y	k__Fungi; p__Ascomycota; c__Eurotiomycetes; o__Eurotiales; f__unidentified; g__unidentified; s__Eurotiales_sp
OTU_192	Y	Y	Y	Y	Y	Y	Y	Y	Y	Y	Y	k__Fungi; p__Ascomycota; c__Eurotiomycetes; o__Eurotiales; f__Aspergillaceae; g__Xeromyces; s__Xeromyces_bisporus
OTU_193	N	N	N	N	N	N	N	Y	Y	N	N	k__Fungi; p__Ascomycota; c__Dothideomycetes; o__Pleosporales; f__Pleosporaceae; g__Exserohilum; s__Exserohilum_rostratum
OTU_194	N	Y	N	Y	Y	N	Y	Y	Y	Y	Y	k__Fungi; p__Ascomycota; c__Eurotiomycetes; o__Eurotiales; f__Trichocomaceae; g__Xerochrysium; s__Xerochrysium_xerophilum
OTU_195	N	Y	N	Y	Y	N	Y	Y	Y	N	Y	k__Fungi; p__Ascomycota; c__Eurotiomycetes; o__Eurotiales; f__Trichocomaceae; g__Xerochrysium; s__Xerochrysium_xerophilum
OTU_196	Y	Y	Y	Y	Y	Y	Y	Y	Y	Y	Y	k__Fungi; p__Ascomycota; c__Eurotiomycetes; o__Eurotiales; f__Aspergillaceae; g__Penicillium; s__Penicillium_sublateritium
OTU_197	N	Y	N	Y	Y	N	Y	N	Y	N	N	k__Fungi; p__Ascomycota; c__Eurotiomycetes; o__Eurotiales; f__Aspergillaceae; g__Xeromyces; s__Xeromyces_bisporus
OTU_198	N	Y	Y	N	Y	Y	Y	N	N	Y	N	k__Fungi; p__Ascomycota; c__Sordariomycetes; o__Hypocreales; f__Hypocreaceae; g__Trichoderma; s__Trichoderma_scalesiae
OTU_199	N	N	N	Y	Y	Y	Y	Y	Y	Y	Y	k__Fungi; p__Ascomycota; c__Eurotiomycetes; o__Eurotiales; f__Aspergillaceae; g__Aspergillus; s__Aspergillus_penicillioides
OTU_2	Y	Y	N	Y	Y	N	Y	Y	N	N	Y	k__Fungi; p__Basidiomycota; c__Ustilaginomycetes; o__Ustilaginales; f__Ustilaginaceae; g__Ustilago; s__Ustilago_filiformis
OTU_200	N	Y	N	Y	Y	N	Y	N	Y	N	Y	k__Fungi; p__Ascomycota; c__Eurotiomycetes; o__Eurotiales; f__Aspergillaceae; g__Aspergillus; s__Aspergillus_penicillioides
OTU_201	N	N	N	Y	N	N	N	N	N	N	N	k__Fungi; p__Ascomycota; c__Eurotiomycetes; o__Eurotiales; f__Trichocomaceae; g__Xerochrysium; s__Xerochrysium_xerophilum
OTU_202	N	N	N	Y	Y	N	Y	Y	N	N	Y	k__Fungi; p__Ascomycota; c__Eurotiomycetes; o__Eurotiales; f__Aspergillaceae; g__Aspergillus; s__Aspergillus_penicillioides
OTU_203	N	N	N	Y	N	Y	Y	N	N	N	Y	k__Fungi; p__Ascomycota; c__Eurotiomycetes; o__Eurotiales; f__Aspergillaceae; g__Aspergillus; s__Aspergillus_penicillioides
OTU_204	Y	N	N	N	N	N	N	N	N	N	N	k__Fungi; p__Ascomycota; c__Sordariomycetes; o__Magnaporthales; f__Magnaporthaceae; g__unidentified; s__Magnaporthaceae_sp
OTU_205	Y	Y	Y	Y	Y	N	Y	Y	Y	Y	Y	k__Fungi; p__Ascomycota; c__Sordariomycetes; o__Hypocreales; f__Hypocreales_fam_Incertae_sedis; g__Sarocladium; s__Sarocladium_subulatum
OTU_206	Y	Y	N	Y	Y	Y	Y	N	Y	N	Y	k__Fungi; p__Ascomycota; c__Eurotiomycetes; o__Eurotiales; f__Aspergillaceae; g__Aspergillus; s__Aspergillus_westerdijkiae
OTU_207	N	N	N	Y	Y	N	Y	N	Y	N	N	k__Fungi; p__Ascomycota; c__Eurotiomycetes; o__Eurotiales; f__Aspergillaceae; g__Aspergillus; s__Aspergillus_unilateralis
OTU_208	N	Y	N	Y	Y	N	Y	Y	N	N	N	k__Fungi; p__Ascomycota; c__Eurotiomycetes; o__Eurotiales; f__Aspergillaceae; g__Aspergillus; s__Aspergillus_penicillioides
OTU_209	N	N	N	N	Y	N	N	N	N	N	N	k__Fungi; p__Ascomycota; c__Eurotiomycetes; o__Eurotiales; f__unidentified; g__unidentified; s__Eurotiales_sp
OTU_210	Y	Y	N	N	Y	Y	N	N	Y	N	Y	k__Fungi; p__Ascomycota; c__Eurotiomycetes; o__Eurotiales; f__Aspergillaceae; g__Aspergillus; s__Aspergillus_penicillioides
OTU_211	N	Y	N	N	N	N	Y	N	Y	N	Y	k__Fungi; p__Ascomycota; c__Eurotiomycetes; o__Onygenales; f__Onygenales_fam_Incertae_sedis; g__Chrysosporium; s__Chrysosporium_pilosum
OTU_212	N	Y	N	Y	3	N	Y	N	Y	N	Y	k__Fungi; p__Ascomycota; c__Eurotiomycetes; o__Eurotiales; f__Aspergillaceae; g__Aspergillus; s__Aspergillus_penicillioides
OTU_213	Y	Y	N	Y	Y	Y	Y	Y	Y	Y	Y	k__Fungi; p__Ascomycota; c__Eurotiomycetes; o__Eurotiales; f__Aspergillaceae; g__Aspergillus; s__Aspergillus_penicillioides
OTU_214	N	Y	Y	Y	Y	N	Y	Y	Y	Y	Y	k__Fungi; p__Ascomycota; c__Eurotiomycetes; o__Eurotiales; f__Trichocomaceae; g__Xerochrysium; s__Xerochrysium_xerophilum
OTU_215	Y	Y	Y	Y	Y	Y	Y	Y	Y	Y	Y	k__Fungi; p__Ascomycota; c__Dothideomycetes; o__Pleosporales; f__Pleosporaceae; g__Curvularia; s__Curvularia_coicis
OTU_216	N	Y	Y	Y	Y	Y	Y	Y	Y	Y	Y	k__Fungi; p__Ascomycota; c__Eurotiomycetes; o__Eurotiales; f__Aspergillaceae; g__Xeromyces; s__Xeromyces_bisporus
OTU_217	N	Y	N	Y	Y	N	Y	N	Y	N	Y	k__Fungi; p__Ascomycota; c__Eurotiomycetes; o__Eurotiales; f__Aspergillaceae; g__Xeromyces; s__Xeromyces_bisporus
OTU_218	N	Y	N	Y	Y	N	Y	N	Y	N	Y	k__Fungi; p__Ascomycota; c__Eurotiomycetes; o__Eurotiales; f__unidentified; g__unidentified; s__Eurotiales_sp
OTU_219	N	Y	N	Y	N	N	Y	Y	N	N	Y	k__Fungi; p__Ascomycota; c__Eurotiomycetes; o__Eurotiales; f__Aspergillaceae; g__Aspergillus; s__Aspergillus_halophilicus
OTU_220	Y	Y	Y	Y	Y	Y	Y	Y	Y	Y	Y	k__Fungi; p__Ascomycota; c__Eurotiomycetes; o__Eurotiales; f__Aspergillaceae; g__Aspergillus; s__Aspergillus_terreus
OTU_221	N	Y	N	Y	Y	N	Y	N	Y	N	N	k__Fungi; p__Ascomycota; c__unidentified; o__unidentified; f__unidentified; g__unidentified; s__Ascomycota_sp
OTU_222	N	N	N	N	N	N	Y	N	N	N	Y	k__Fungi; p__Ascomycota; c__Eurotiomycetes; o__Eurotiales; f__Aspergillaceae; g__Aspergillus; s__Aspergillus_penicillioides
OTU_223	N	Y	N	Y	Y	Y	Y	Y	Y	Y	Y	k__Fungi; p__Ascomycota; c__Eurotiomycetes; o__Eurotiales; f__Aspergillaceae; g__Aspergillus; s__Aspergillus_penicillioides
OTU_224	Y	Y	N	Y	N	N	Y	N	Y	Y	N	k__Fungi; p__Ascomycota; c__Dothideomycetes; o__Pleosporales; f__Pleosporaceae; g__Curvularia; s__Curvularia_coicis
OTU_225	Y	Y	Y	N	Y	N	Y	Y	Y	N	Y	k__Fungi; p__Ascomycota; c__Eurotiomycetes; o__Eurotiales; f__Aspergillaceae; g__Aspergillus; s__Aspergillus_fumigatus
OTU_226	N	Y	N	Y	Y	N	Y	N	Y	N	Y	k__Fungi; p__Ascomycota; c__Eurotiomycetes; o__Eurotiales; f__Trichocomaceae; g__Xerochrysium; s__Xerochrysium_dermatitidis
OTU_227	N	N	N	Y	Y	N	N	N	N	N	N	k__Fungi; p__Ascomycota; c__Eurotiomycetes; o__Eurotiales; f__Aspergillaceae; g__Xeromyces; s__Xeromyces_bisporus
OTU_228	N	Y	N	Y	Y	N	Y	N	Y	N	Y	k__Fungi; p__Ascomycota; c__Eurotiomycetes; o__Eurotiales; f__Trichocomaceae; g__Talaromyces; s__Talaromyces_scorteus
OTU_229	N	Y	N	Y	Y	N	Y	N	Y	N	Y	k__Fungi; p__Ascomycota; c__Eurotiomycetes; o__Eurotiales; f__Trichocomaceae; g__Xerochrysium; s__Xerochrysium_xerophilum
OTU_230	N	Y	N	N	Y	N	Y	N	N	N	N	k__Fungi; p__Ascomycota; c__Eurotiomycetes; o__Eurotiales; f__Aspergillaceae; g__Aspergillus; s__Aspergillus_penicillioides
OTU_231	N	N	N	N	N	N	Y	N	N	N	Y	k__Fungi; p__Ascomycota; c__Eurotiomycetes; o__Eurotiales; f__Aspergillaceae; g__Aspergillus; s__Aspergillus_fumigatus
OTU_232	N	N	N	Y	Y	N	Y	N	N	N	Y	k__Fungi; p__Ascomycota; c__Eurotiomycetes; o__Eurotiales; f__Aspergillaceae; g__Aspergillus; s__Aspergillus_niger
OTU_233	N	Y	N	Y	Y	N	Y	N	Y	N	Y	k__Fungi; p__Ascomycota; c__Eurotiomycetes; o__Eurotiales; f__Aspergillaceae; g__Xeromyces; s__Xeromyces_bisporus
OTU_234	N	Y	N	Y	Y	N	Y	N	Y	N	N	k__Fungi; p__Ascomycota; c__Eurotiomycetes; o__Eurotiales; f__Aspergillaceae; g__Xeromyces; s__Xeromyces_bisporus
OTU_235	Y	Y	N	Y	Y	Y	Y	Y	Y	Y	Y	k__Fungi; p__Ascomycota; c__Eurotiomycetes; o__Eurotiales; f__Aspergillaceae; g__Aspergillus; s__Aspergillus_gracilis
OTU_236	N	Y	Y	Y	Y	Y	Y	Y	Y	Y	Y	k__Fungi; p__Ascomycota; c__Eurotiomycetes; o__Eurotiales; f__Aspergillaceae; g__Aspergillus; s__Aspergillus_penicillioides
OTU_237	N	Y	N	Y	Y	N	Y	N	Y	N	Y	k__Fungi; p__Ascomycota; c__Eurotiomycetes; o__Eurotiales; f__Aspergillaceae; g__Xeromyces; s__Xeromyces_bisporus
OTU_238	N	Y	N	Y	Y	N	Y	N	N	N	Y	k__Fungi; p__Ascomycota; c__Eurotiomycetes; o__Eurotiales; f__Aspergillaceae; g__Xeromyces; s__Xeromyces_bisporus
OTU_239	N	Y	N	Y	Y	Y	Y	Y	Y	N	Y	k__Fungi; p__Ascomycota; c__Eurotiomycetes; o__Onygenales; f__Onygenales_fam_Incertae_sedis; g__Chrysosporium; s__Chrysosporium_pilosum
OTU_240	N	Y	N	Y	Y	Y	Y	N	Y	Y	Y	k__Fungi; p__Ascomycota; c__Eurotiomycetes; o__Eurotiales; f__Trichocomaceae; g__Xerochrysium; s__Xerochrysium_xerophilum
OTU_241	N	Y	N	Y	Y	N	Y	N	Y	N	N	k__Fungi; p__Ascomycota; c__Eurotiomycetes; o__Eurotiales; f__Aspergillaceae; g__Penicillium; s__Penicillium_steckii
OTU_242	N	Y	N	Y	Y	N	Y	N	N	N	Y	k__Fungi; p__Ascomycota; c__Eurotiomycetes; o__Eurotiales; f__unidentified; g__unidentified; s__Eurotiales_sp
OTU_243	N	Y	N	Y	Y	N	N	N	N	N	Y	k__Fungi; p__Ascomycota; c__Eurotiomycetes; o__Eurotiales; f__Aspergillaceae; g__Penicillium; s__Penicillium_canariense
OTU_244	N	Y	N	Y	Y	N	Y	N	Y	N	N	k__Fungi; p__Ascomycota; c__Sordariomycetes; o__unidentified; f__unidentified; g__unidentified; s__Sordariomycetes_sp
OTU_245	N	Y	N	N	Y	N	N	N	N	N	Y	k__Fungi; p__Ascomycota; c__Sordariomycetes; o__Magnaporthales; f__Magnaporthaceae; g__Pyricularia; s__Pyricularia_sp
OTU_246	Y	Y	Y	Y	Y	Y	Y	Y	Y	Y	Y	k__Fungi; p__Ascomycota; c__Eurotiomycetes; o__Eurotiales; f__Aspergillaceae; g__Aspergillus; s__Aspergillus_tubingensis
OTU_247	N	Y	N	N	N	N	Y	N	Y	N	N	k__Fungi; p__Ascomycota; c__Eurotiomycetes; o__Eurotiales; f__Aspergillaceae; g__Aspergillus; s__Aspergillus_restrictus
OTU_248	N	N	N	N	Y	N	N	N	Y	N	Y	k__Fungi; p__Ascomycota; c__Eurotiomycetes; o__Eurotiales; f__Aspergillaceae; g__Aspergillus; s__Aspergillus_penicillioides
OTU_249	1	Y	5	N	N	Y	Y	N	Y	Y	N	k__Fungi; p__Ascomycota; c__Eurotiomycetes; o__Eurotiales; f__Aspergillaceae; g__Aspergillus; s__Aspergillus_penicillioides
OTU_250	N	Y	N	Y	Y	N	Y	N	Y	N	Y	k__Fungi; p__Ascomycota; c__Eurotiomycetes; o__Eurotiales; f__Trichocomaceae; g__Xerochrysium; s__Xerochrysium_xerophilum
OTU_251	N	Y	N	Y	Y	N	Y	Y	N	N	Y	k__Fungi; p__Ascomycota; c__Eurotiomycetes; o__Eurotiales; f__Aspergillaceae; g__Aspergillus; s__Aspergillus_penicillioides
OTU_252	N	Y	N	N	Y	N	Y	N	Y	N	N	k__Fungi; p__Ascomycota; c__Eurotiomycetes; o__Eurotiales; f__Trichocomaceae; g__Xerochrysium; s__Xerochrysium_xerophilum
OTU_253	N	N	N	N	Y	N	N	N	N	N	N	k__Fungi; p__Ascomycota; c__Eurotiomycetes; o__Eurotiales; f__Aspergillaceae; g__Aspergillus; s__Aspergillus_fumigatus
OTU_254	N	Y	Y	Y	Y	N	Y	N	Y	N	N	k__Fungi; p__Ascomycota; c__Eurotiomycetes; o__Eurotiales; f__Aspergillaceae; g__Xeromyces; s__Xeromyces_bisporus
OTU_255	Y	Y	Y	Y	Y	Y	Y	Y	Y	Y	Y	k__Fungi; p__Ascomycota; c__Eurotiomycetes; o__Eurotiales; f__Aspergillaceae; g__Aspergillus; s__Aspergillus_penicillioides
OTU_256	N	N	N	N	N	Y	Y	Y	N	N	N	k__Fungi; p__Ascomycota; c__Eurotiomycetes; o__Eurotiales; f__Aspergillaceae; g__Aspergillus; s__Aspergillus_penicillioides
OTU_257	Y	Y	Y	Y	Y	Y	Y	Y	Y	Y	Y	k__Fungi; p__Ascomycota; c__unidentified; o__unidentified; f__unidentified; g__unidentified; s__Ascomycota_sp
OTU_258	Y	Y	Y	Y	Y	N	Y	Y	Y	Y	Y	k__Fungi; p__Ascomycota; c__Eurotiomycetes; o__Eurotiales; f__Trichocomaceae; g__Talaromyces; s__Talaromyces_islandicus
OTU_259	Y	Y	Y	Y	Y	Y	Y	Y	Y	N	Y	k__Fungi; p__Ascomycota; c__Eurotiomycetes; o__Eurotiales; f__Aspergillaceae; g__Aspergillus; s__Aspergillus_appendiculatus
OTU_260	N	Y	Y	Y	Y	N	Y	N	Y	N	Y	k__Fungi; p__Ascomycota; c__Eurotiomycetes; o__Eurotiales; f__Aspergillaceae; g__Aspergillus; s__Aspergillus_fumigatus
OTU_261	Y	Y	N	Y	Y	N	Y	Y	Y	N	Y	k__Fungi; p__Ascomycota; c__Eurotiomycetes; o__Eurotiales; f__Aspergillaceae; g__Penicillium; s__Penicillium_aeris
OTU_262	N	Y	N	Y	Y	N	Y	N	Y	N	Y	k__Fungi; p__Ascomycota; c__Eurotiomycetes; o__Eurotiales; f__Aspergillaceae; g__Aspergillus; s__Aspergillus_penicillioides
OTU_263	N	Y	N	Y	Y	N	Y	N	N	N	N	k__Fungi; p__Ascomycota; c__Eurotiomycetes; o__Eurotiales; f__Aspergillaceae; g__Aspergillus; s__Aspergillus_aureolatus
OTU_264	N	Y	N	Y	Y	N	N	N	Y	N	N	k__Fungi; p__Ascomycota; c__Eurotiomycetes; o__Eurotiales; f__Thermoascaceae; g__Thermoascus; s__Thermoascus_aurantiacus
OTU_265	N	Y	Y	Y	Y	N	Y	N	Y	N	N	k__Fungi; p__Ascomycota; c__Eurotiomycetes; o__Eurotiales; f__Aspergillaceae; g__Xeromyces; s__Xeromyces_bisporus
OTU_266	N	Y	Y	Y	Y	Y	Y	Y	N	Y	Y	k__Fungi; p__Ascomycota; c__Eurotiomycetes; o__Eurotiales; f__Aspergillaceae; g__Aspergillus; s__Aspergillus_penicillioides
OTU_267	N	Y	N	Y	N	N	Y	Y	Y	N	Y	k__Fungi; p__Ascomycota; c__Eurotiomycetes; o__Onygenales; f__Arachnomycetaceae; g__Arachnomyces; s__Arachnomyces_nodosetosus
OTU_268	Y	Y	Y	Y	Y	Y	Y	Y	Y	Y	Y	k__Fungi; p__Ascomycota; c__Eurotiomycetes; o__Eurotiales; f__Aspergillaceae; g__Aspergillus; s__Aspergillus_restrictus
OTU_269	Y	N	Y	Y	Y	N	Y	N	Y	Y	Y	k__Fungi; p__Ascomycota; c__Eurotiomycetes; o__Eurotiales; f__Aspergillaceae; g__Aspergillus; s__Aspergillus_fresenii
OTU_270	N	Y	Y	Y	Y	Y	Y	Y	Y	Y	Y	k__Fungi; p__Ascomycota; c__Eurotiomycetes; o__Eurotiales; f__Aspergillaceae; g__Aspergillus; s__Aspergillus_penicillioides
OTU_271	N	Y	N	N	Y	N	Y	N	Y	N	N	k__Fungi; p__Ascomycota; c__Eurotiomycetes; o__Eurotiales; f__Aspergillaceae; g__Penicillium; s__Penicillium_jiangxiense
OTU_272	N	Y	N	Y	Y	N	Y	N	Y	N	Y	k__Fungi; p__Ascomycota; c__Eurotiomycetes; o__Onygenales; f__Arachnomycetaceae; g__Arachnomyces; s__Arachnomyces_sp
OTU_273	N	Y	N	N	Y	N	Y	N	N	N	Y	k__Fungi; p__Ascomycota; c__Eurotiomycetes; o__Onygenales; f__Arachnomycetaceae; g__Arachnomyces; s__Arachnomyces_nodosetosus
OTU_274	N	Y	N	Y	Y	N	Y	N	Y	N	Y	k__Fungi; p__Ascomycota; c__Eurotiomycetes; o__Eurotiales; f__Aspergillaceae; g__Aspergillus; s__Aspergillus_penicillioides
OTU_275	N	Y	N	N	Y	N	N	N	Y	N	N	k__Fungi; p__Ascomycota; c__Eurotiomycetes; o__Eurotiales; f__Aspergillaceae; g__Aspergillus; s__Aspergillus_niger
OTU_276	N	N	N	Y	N	N	N	N	N	N	N	k__Fungi; p__Ascomycota; c__Sordariomycetes; o__Hypocreales; f__Bionectriaceae; g__Geosmithia; s__Geosmithia_pallida
OTU_277	Y	Y	Y	Y	Y	Y	Y	Y	Y	Y	Y	k__Fungi; p__Ascomycota; c__Eurotiomycetes; o__Eurotiales; f__Trichocomaceae; g__Talaromyces; s__Talaromyces_wortmannii
OTU_278	N	Y	Y	Y	Y	N	Y	N	Y	N	Y	k__Fungi; p__Ascomycota; c__Eurotiomycetes; o__Eurotiales; f__Aspergillaceae; g__Aspergillus; s__Aspergillus_viridinutans
OTU_279	N	Y	N	N	Y	N	Y	N	N	N	Y	k__Fungi; p__Ascomycota; c__Eurotiomycetes; o__Eurotiales; f__unidentified; g__unidentified; s__Eurotiales_sp
OTU_280	N	Y	N	Y	Y	N	Y	N	N	N	Y	k__Fungi; p__Ascomycota; c__Eurotiomycetes; o__Eurotiales; f__Aspergillaceae; g__Penicillium; s__Penicillium_abidjanum
OTU_281	N	N	N	Y	Y	N	Y	N	N	N	Y	k__Fungi; p__Ascomycota; c__Eurotiomycetes; o__Eurotiales; f__Aspergillaceae; g__Xeromyces; s__Xeromyces_bisporus
OTU_282	N	Y	N	Y	Y	N	Y	N	N	N	Y	k__Fungi; p__Ascomycota; c__Eurotiomycetes; o__Eurotiales; f__Aspergillaceae; g__Penicillium; s__Penicillium_steckii
OTU_283	N	N	N	Y	Y	N	Y	N	N	N	N	k__Fungi; p__Ascomycota; c__Eurotiomycetes; o__Eurotiales; f__Aspergillaceae; g__Xeromyces; s__Xeromyces_bisporus
OTU_284	N	Y	N	N	Y	N	Y	N	Y	N	N	k__Fungi; p__Ascomycota; c__Eurotiomycetes; o__Eurotiales; f__Aspergillaceae; g__Xeromyces; s__Xeromyces_bisporus
OTU_285	Y	Y	Y	Y	Y	Y	Y	Y	Y	Y	Y	k__Fungi; p__Ascomycota; c__Eurotiomycetes; o__Eurotiales; f__Aspergillaceae; g__Aspergillus; s__Aspergillus_ochraceus
OTU_286	N	Y	Y	Y	Y	N	Y	Y	Y	N	Y	k__Fungi; p__Ascomycota; c__Sordariomycetes; o__Hypocreales; f__Cordycipitaceae; g__Beauveria; s__Beauveria_felina
OTU_287	N	Y	N	Y	Y	N	Y	N	Y	Y	Y	k__Fungi; p__Ascomycota; c__Eurotiomycetes; o__Eurotiales; f__Aspergillaceae; g__Aspergillus; s__Aspergillus_flavus
OTU_288	Y	Y	Y	Y	Y	Y	Y	Y	Y	Y	Y	k__Fungi; p__Ascomycota; c__Eurotiomycetes; o__Eurotiales; f__Thermoascaceae; g__Thermoascus; s__Thermoascus_aurantiacus
OTU_289	N	Y	N	Y	Y	N	Y	N	Y	N	Y	k__Fungi; p__Ascomycota; c__Eurotiomycetes; o__Onygenales; f__Arachnomycetaceae; g__Arachnomyces; s__Arachnomyces_sp
OTU_290	Y	Y	Y	Y	Y	N	Y	Y	Y	Y	Y	k__Fungi; p__Ascomycota; c__Eurotiomycetes; o__Eurotiales; f__Thermoascaceae; g__Thermoascus; s__Thermoascus_aurantiacus
OTU_291	N	Y	N	N	Y	N	Y	N	Y	N	N	k__Fungi; p__Ascomycota; c__Eurotiomycetes; o__Eurotiales; f__Aspergillaceae; g__Penicillium; s__Penicillium_citrinum
OTU_292	N	N	N	Y	N	Y	N	Y	N	Y	N	k__Fungi; p__Ascomycota; c__Eurotiomycetes; o__Eurotiales; f__Aspergillaceae; g__Penicillium; s__Penicillium_oregonense
OTU_293	N	Y	N	Y	Y	Y	Y	Y	Y	N	Y	k__Fungi; p__Ascomycota; c__Eurotiomycetes; o__Eurotiales; f__Aspergillaceae; g__Aspergillus; s__Aspergillus_penicillioides
OTU_294	Y	N	N	Y	Y	N	N	N	N	N	Y	k__Fungi; p__Basidiomycota; c__Tremellomycetes; o__Tremellales; f__unidentified; g__unidentified; s__Tremellales_sp
OTU_295	N	Y	N	N	Y	N	Y	N	Y	N	Y	k__Fungi; p__Ascomycota; c__Eurotiomycetes; o__Eurotiales; f__Aspergillaceae; g__Aspergillus; s__Aspergillus_fumigatus
OTU_296	Y	Y	Y	Y	Y	N	Y	N	Y	Y	N	k__Fungi; p__Ascomycota; c__Sordariomycetes; o__Hypocreales; f__Hypocreaceae; g__Trichoderma; s__Trichoderma_lixii
OTU_297	N	Y	N	Y	Y	N	Y	N	Y	N	Y	k__Fungi; p__Ascomycota; c__Eurotiomycetes; o__Eurotiales; f__Aspergillaceae; g__Penicillium; s__Penicillium_steckii
OTU_298	N	Y	Y	Y	Y	N	Y	N	Y	N	Y	k__Fungi; p__Ascomycota; c__Eurotiomycetes; o__Eurotiales; f__Aspergillaceae; g__Aspergillus; s__Aspergillus_heteromorphus
OTU_299	N	N	N	N	N	N	N	N	N	Y	N	k__Fungi; p__unidentified; c__unidentified; o__unidentified; f__unidentified; g__unidentified; s__Fungi_sp
OTU_3	Y	N	N	N	N	N	N	N	N	N	N	k__Fungi; p__Ascomycota; c__Eurotiomycetes; o__Onygenales; f__unidentified; g__unidentified; s__Onygenales_sp
OTU_300	N	N	Y	N	N	N	Y	N	Y	N	Y	k__Fungi; p__Ascomycota; c__Eurotiomycetes; o__Eurotiales; f__Aspergillaceae; g__Aspergillus; s__Aspergillus_campestris
OTU_301	Y	Y	Y	Y	Y	Y	Y	Y	Y	Y	Y	k__Fungi; p__Ascomycota; c__Eurotiomycetes; o__Eurotiales; f__Aspergillaceae; g__Aspergillus; s__Aspergillus_puulaauensis
OTU_302	N	Y	N	N	Y	N	Y	Y	Y	N	N	k__Fungi; p__Ascomycota; c__Eurotiomycetes; o__Eurotiales; f__Trichocomaceae; g__Xerochrysium; s__Xerochrysium_xerophilum
OTU_303	N	Y	N	Y	Y	N	Y	N	Y	N	N	k__Fungi; p__Ascomycota; c__Eurotiomycetes; o__Eurotiales; f__Aspergillaceae; g__Aspergillus; s__Aspergillus_penicillioides
OTU_304	N	Y	N	Y	Y	N	Y	N	Y	N	Y	k__Fungi; p__Ascomycota; c__Eurotiomycetes; o__Eurotiales; f__Aspergillaceae; g__Xeromyces; s__Xeromyces_bisporus
OTU_305	N	Y	N	Y	Y	N	Y	N	Y	N	Y	k__Fungi; p__Ascomycota; c__Eurotiomycetes; o__Eurotiales; f__Trichocomaceae; g__Xerochrysium; s__Xerochrysium_xerophilum
OTU_306	N	N	N	N	Y	N	Y	N	Y	N	N	k__Fungi; p__Ascomycota; c__Eurotiomycetes; o__Eurotiales; f__Aspergillaceae; g__Penicillium; s__Penicillium_oxalicum
OTU_307	N	Y	N	Y	Y	N	Y	N	Y	Y	N	k__Fungi; p__Ascomycota; c__Eurotiomycetes; o__Eurotiales; f__Aspergillaceae; g__Aspergillus; s__Aspergillus_piperis
OTU_308	N	Y	N	N	Y	N	N	N	N	N	N	k__Fungi; p__Ascomycota; c__Eurotiomycetes; o__Chaetothyriales; f__Trichomeriaceae; g__unidentified; s__Trichomeriaceae_sp
OTU_309	Y	Y	Y	Y	Y	N	Y	Y	Y	Y	Y	k__Fungi; p__Ascomycota; c__Eurotiomycetes; o__Eurotiales; f__Aspergillaceae; g__Penicillium; s__Penicillium_steckii
OTU_310	N	Y	N	N	Y	N	Y	N	Y	N	Y	k__Fungi; p__Ascomycota; c__Sordariomycetes; o__Magnaporthales; f__Magnaporthaceae; g__Pyricularia; s__Pyricularia_angulata
OTU_311	N	Y	Y	Y	Y	Y	Y	Y	Y	N	Y	k__Fungi; p__Ascomycota; c__Eurotiomycetes; o__Eurotiales; f__Aspergillaceae; g__Aspergillus; s__Aspergillus_penicillioides
OTU_312	N	Y	N	Y	Y	N	Y	N	Y	N	Y	k__Fungi; p__Ascomycota; c__Eurotiomycetes; o__Eurotiales; f__Aspergillaceae; g__Aspergillus; s__Aspergillus_fumigatus
OTU_313	N	Y	N	Y	Y	N	Y	N	Y	N	Y	k__Fungi; p__Ascomycota; c__Eurotiomycetes; o__Eurotiales; f__Trichocomaceae; g__Xerochrysium; s__Xerochrysium_xerophilum
OTU_314	N	Y	N	Y	Y	N	Y	N	Y	N	Y	k__Fungi; p__Ascomycota; c__Eurotiomycetes; o__Eurotiales; f__Aspergillaceae; g__Penicillium; s__Penicillium_aeris
OTU_315	N	Y	N	Y	Y	N	Y	N	Y	N	Y	k__Fungi; p__Ascomycota; c__Eurotiomycetes; o__Eurotiales; f__Aspergillaceae; g__Xeromyces; s__Xeromyces_bisporus
OTU_316	N	Y	Y	Y	Y	Y	Y	Y	Y	N	Y	k__Fungi; p__Ascomycota; c__Eurotiomycetes; o__Eurotiales; f__Trichocomaceae; g__Xerochrysium; s__Xerochrysium_xerophilum
OTU_317	N	Y	N	Y	Y	N	Y	N	Y	N	Y	k__Fungi; p__Ascomycota; c__Eurotiomycetes; o__Eurotiales; f__Aspergillaceae; g__Aspergillus; s__Aspergillus_bombycis
OTU_318	Y	Y	Y	Y	Y	Y	Y	Y	Y	Y	Y	k__Fungi; p__Ascomycota; c__Sordariomycetes; o__Hypocreales; f__Nectriaceae; g__unidentified; s__Nectriaceae_sp
OTU_319	Y	Y	N	Y	Y	N	Y	N	Y	Y	Y	k__Fungi; p__Ascomycota; c__Eurotiomycetes; o__Eurotiales; f__Aspergillaceae; g__Penicillium; s__Penicillium_williamettense
OTU_320	Y	Y	N	Y	Y	N	Y	N	Y	N	N	k__Fungi; p__Ascomycota; c__Eurotiomycetes; o__Eurotiales; f__Trichocomaceae; g__Talaromyces; s__Talaromyces_rugulosus
OTU_321	N	Y	N	N	N	N	Y	N	Y	N	N	k__Fungi; p__Ascomycota; c__Eurotiomycetes; o__Eurotiales; f__Aspergillaceae; g__Aspergillus; s__Aspergillus_conicus
OTU_322	Y	Y	Y	Y	Y	Y	Y	Y	Y	Y	Y	k__Fungi; p__Ascomycota; c__Eurotiomycetes; o__Eurotiales; f__Aspergillaceae; g__Penicillium; s__Penicillium_sumatraense
OTU_323	N	Y	N	Y	Y	N	Y	N	Y	N	Y	k__Fungi; p__Ascomycota; c__Eurotiomycetes; o__Eurotiales; f__Aspergillaceae; g__Aspergillus; s__Aspergillus_brasiliensis
OTU_324	N	N	N	N	N	N	N	N	N	N	Y	k__Fungi; p__Basidiomycota; c__Ustilaginomycetes; o__Ustilaginales; f__Ustilaginaceae; g__Anomalomyces; s__Anomalomyces_yakirrae
OTU_325	N	Y	N	Y	Y	N	Y	N	Y	N	N	k__Fungi; p__Ascomycota; c__Eurotiomycetes; o__Eurotiales; f__Trichocomaceae; g__Xerochrysium; s__Xerochrysium_xerophilum
OTU_326	N	Y	N	Y	Y	N	Y	N	Y	N	Y	k__Fungi; p__Ascomycota; c__Eurotiomycetes; o__Onygenales; f__Arachnomycetaceae; g__Arachnomyces; s__Arachnomyces_sp
OTU_327	N	N	Y	Y	N	N	Y	N	N	N	Y	k__Fungi; p__Ascomycota; c__Eurotiomycetes; o__Eurotiales; f__Aspergillaceae; g__Aspergillus; s__Aspergillus_halophilicus
OTU_328	Y	Y	Y	Y	Y	Y	Y	Y	Y	Y	Y	k__Fungi; p__Ascomycota; c__Eurotiomycetes; o__Eurotiales; f__Aspergillaceae; g__Aspergillus; s__Aspergillus_flavus
OTU_329	N	Y	N	N	N	N	Y	N	N	N	Y	k__Fungi; p__Ascomycota; c__unidentified; o__unidentified; f__unidentified; g__unidentified; s__Ascomycota_sp
OTU_330	Y	Y	Y	Y	Y	Y	Y	Y	Y	Y	Y	k__Fungi; p__Ascomycota; c__Eurotiomycetes; o__Eurotiales; f__Trichocomaceae; g__Thermomyces; s__Thermomyces_lanuginosus
OTU_331	N	Y	N	N	Y	N	Y	N	Y	N	N	k__Fungi; p__Ascomycota; c__Eurotiomycetes; o__Eurotiales; f__Aspergillaceae; g__Xeromyces; s__Xeromyces_bisporus
OTU_332	N	Y	N	Y	Y	N	N	N	Y	N	N	k__Fungi; p__Ascomycota; c__Eurotiomycetes; o__Eurotiales; f__Aspergillaceae; g__Penicillium; s__Penicillium_hispanicum
OTU_333	N	N	N	N	N	N	N	N	Y	N	N	k__Fungi; p__Ascomycota; c__Eurotiomycetes; o__Eurotiales; f__Aspergillaceae; g__Aspergillus; s__Aspergillus_fumigatus
OTU_334	N	Y	N	Y	Y	N	Y	N	N	N	N	k__Fungi; p__Ascomycota; c__Eurotiomycetes; o__Eurotiales; f__Aspergillaceae; g__Penicillium; s__Penicillium_hispanicum
OTU_335	N	Y	N	Y	N	Y	Y	Y	N	N	Y	k__Fungi; p__Ascomycota; c__Eurotiomycetes; o__Onygenales; f__Ajellomycetaceae; g__unidentified; s__Ajellomycetaceae_sp
OTU_336	N	Y	N	Y	Y	N	N	N	N	N	N	k__Fungi; p__Ascomycota; c__Eurotiomycetes; o__Eurotiales; f__Trichocomaceae; g__Xerochrysium; s__Xerochrysium_xerophilum
OTU_337	N	N	N	N	Y	N	Y	N	N	N	Y	k__Fungi; p__Ascomycota; c__Eurotiomycetes; o__Eurotiales; f__Aspergillaceae; g__Aspergillus; s__Aspergillus_conicus
OTU_338	Y	Y	Y	Y	Y	Y	Y	Y	Y	N	Y	k__Fungi; p__Ascomycota; c__Eurotiomycetes; o__Eurotiales; f__Aspergillaceae; g__Aspergillus; s__Aspergillus_penicillioides
OTU_339	N	Y	N	N	N	N	Y	N	N	N	N	k__Fungi; p__Ascomycota; c__Sordariomycetes; o__Hypocreales; f__Hypocreaceae; g__Leiosepium; s__Leiosepium_tulasneanum
OTU_340	N	Y	N	N	N	N	Y	N	N	N	N	k__Fungi; p__Ascomycota; c__Eurotiomycetes; o__Eurotiales; f__unidentified; g__unidentified; s__Eurotiales_sp
OTU_341	Y	Y	N	Y	N	N	Y	N	Y	N	N	k__Fungi; p__Ascomycota; c__Eurotiomycetes; o__Eurotiales; f__Trichocomaceae; g__Talaromyces; s__Talaromyces_tratensis
OTU_342	Y	N	Y	N	Y	Y	Y	N	Y	Y	N	k__Fungi; p__Ascomycota; c__Sordariomycetes; o__Hypocreales; f__Hypocreaceae; g__Trichoderma; s__Trichoderma_sp
OTU_343	N	N	Y	Y	Y	Y	Y	Y	Y	Y	Y	k__Fungi; p__Ascomycota; c__Eurotiomycetes; o__Eurotiales; f__Aspergillaceae; g__Aspergillus; s__Aspergillus_niger
OTU_344	Y	Y	N	N	Y	N	N	N	N	Y	N	k__Fungi; p__Ascomycota; c__unidentified; o__unidentified; f__unidentified; g__unidentified; s__Ascomycota_sp
OTU_345	Y	Y	Y	Y	N	Y	Y	Y	N	Y	Y	k__Fungi; p__Basidiomycota; c__Tremellomycetes; o__Trichosporonales; f__Trichosporonaceae; g__Trichosporon; s__Trichosporon_asahii
OTU_346	N	Y	N	Y	Y	N	Y	Y	Y	N	Y	k__Fungi; p__Ascomycota; c__Sordariomycetes; o__Coronophorales; f__Scortechiniaceae; g__Parasympodiella; s__Parasympodiella_eucalypti
OTU_347	Y	Y	Y	Y	Y	Y	Y	Y	Y	Y	Y	k__Fungi; p__Ascomycota; c__Eurotiomycetes; o__Eurotiales; f__Trichocomaceae; g__Xerochrysium; s__Xerochrysium_xerophilum
OTU_348	N	Y	N	Y	Y	N	Y	N	Y	N	N	k__Fungi; p__Ascomycota; c__Eurotiomycetes; o__Eurotiales; f__Aspergillaceae; g__Aspergillus; s__Aspergillus_flavus
OTU_349	N	Y	N	Y	Y	N	Y	Y	Y	Y	Y	k__Fungi; p__Ascomycota; c__Eurotiomycetes; o__Eurotiales; f__Aspergillaceae; g__Aspergillus; s__Aspergillus_ibericus
OTU_350	N	Y	N	Y	Y	N	Y	N	Y	N	Y	k__Fungi; p__Ascomycota; c__Eurotiomycetes; o__Onygenales; f__Onygenales_fam_Incertae_sedis; g__Chrysosporium; s__Chrysosporium_pilosum
OTU_351	Y	Y	Y	Y	Y	6	Y	Y	Y	N	Y	k__Fungi; p__Ascomycota; c__Eurotiomycetes; o__Eurotiales; f__Aspergillaceae; g__Aspergillus; s__Aspergillus_restrictus
OTU_352	Y	Y	Y	Y	Y	N	Y	Y	Y	N	Y	k__Fungi; p__Ascomycota; c__Eurotiomycetes; o__Eurotiales; f__Aspergillaceae; g__Penicillium; s__Penicillium_jiangxiense
OTU_353	Y	N	Y	Y	N	Y	N	N	Y	Y	Y	k__Fungi; p__Ascomycota; c__Sordariomycetes; o__Glomerellales; f__Plectosphaerellaceae; g__Gibellulopsis; s__Gibellulopsis_nigrescens
OTU_354	N	Y	N	Y	Y	N	Y	N	N	N	Y	k__Fungi; p__Ascomycota; c__Eurotiomycetes; o__Onygenales; f__Arachnomycetaceae; g__Arachnomyces; s__Arachnomyces_sp
OTU_355	N	Y	N	Y	Y	N	Y	N	Y	N	Y	k__Fungi; p__Ascomycota; c__Eurotiomycetes; o__Eurotiales; f__Aspergillaceae; g__Aspergillus; s__Aspergillus_flavus
OTU_356	Y	N	Y	Y	Y	Y	Y	N	Y	Y	Y	k__Fungi; p__Ascomycota; c__Eurotiomycetes; o__Eurotiales; f__Aspergillaceae; g__unidentified; s__Aspergillaceae_sp
OTU_357	N	Y	N	Y	Y	Y	Y	Y	Y	N	Y	k__Fungi; p__Ascomycota; c__Eurotiomycetes; o__Eurotiales; f__Aspergillaceae; g__Aspergillus; s__Aspergillus_penicillioides
OTU_358	Y	N	Y	Y	Y	N	N	N	N	Y	N	k__Fungi; p__Ascomycota; c__Sordariomycetes; o__Hypocreales; f__Hypocreaceae; g__Trichoderma; s__Trichoderma_pubescens
OTU_359	N	N	Y	N	Y	N	Y	Y	Y	N	N	k__Fungi; p__Ascomycota; c__Dothideomycetes; o__Pleosporales; f__Pleosporaceae; g__Bipolaris; s__Bipolaris_maydis
OTU_36	Y	N	N	N	N	N	N	N	N	N	N	k__Fungi; p__Ascomycota; c__Lecanoromycetes; o__Trapeliales; f__Trapeliaceae; g__Trapeliopsis; s__Trapeliopsis_gelatinosa
OTU_360	N	N	N	N	Y	N	Y	N	Y	N	Y	k__Fungi; p__Ascomycota; c__Eurotiomycetes; o__Eurotiales; f__Aspergillaceae; g__Xeromyces; s__Xeromyces_bisporus
OTU_361	N	N	N	N	Y	N	Y	N	N	N	Y	k__Fungi; p__Ascomycota; c__Eurotiomycetes; o__Onygenales; f__Arachnomycetaceae; g__Arachnomyces; s__Arachnomyces_sp
OTU_362	N	Y	Y	Y	Y	Y	Y	N	Y	N	Y	k__Fungi; p__Ascomycota; c__Eurotiomycetes; o__Eurotiales; f__Aspergillaceae; g__Aspergillus; s__Aspergillus_flavus
OTU_363	N	N	N	Y	Y	N	Y	N	Y	N	Y	k__Fungi; p__Ascomycota; c__Eurotiomycetes; o__Onygenales; f__Onygenales_fam_Incertae_sedis; g__Chrysosporium; s__Chrysosporium_pilosum
OTU_364	Y	Y	Y	Y	Y	Y	Y	Y	Y	Y	Y	k__Fungi; p__Ascomycota; c__Eurotiomycetes; o__Eurotiales; f__Aspergillaceae; g__Penicillium; s__Penicillium_steckii
OTU_365	Y	Y	Y	Y	Y	Y	Y	Y	Y	Y	Y	k__Fungi; p__Ascomycota; c__Sordariomycetes; o__Hypocreales; f__Nectriaceae; g__Fusarium; s__Fusarium_sp
OTU_366	Y	Y	Y	Y	Y	Y	Y	Y	Y	Y	Y	k__Fungi; p__Ascomycota; c__Eurotiomycetes; o__Eurotiales; f__Aspergillaceae; g__Aspergillus; s__Aspergillus_nomius
OTU_367	Y	N	N	N	N	N	N	N	Y	N	N	k__Fungi; p__Ascomycota; c__Sordariomycetes; o__Xylariales; f__unidentified; g__unidentified; s__Xylariales_sp
OTU_368	Y	Y	Y	Y	Y	Y	Y	Y	Y	Y	Y	k__Fungi; p__Ascomycota; c__Eurotiomycetes; o__Eurotiales; f__Trichocomaceae; g__Thermomyces; s__Thermomyces_lanuginosus
OTU_369	N	Y	N	Y	Y	N	Y	N	Y	N	Y	k__Fungi; p__Ascomycota; c__Eurotiomycetes; o__Onygenales; f__Onygenales_fam_Incertae_sedis; g__Chrysosporium; s__Chrysosporium_pilosum
OTU_370	N	Y	N	Y	Y	N	Y	N	Y	N	Y	k__Fungi; p__Ascomycota; c__Eurotiomycetes; o__Eurotiales; f__Aspergillaceae; g__Penicillium; s__Penicillium_simplicissimum
OTU_371	N	N	N	Y	Y	N	Y	N	N	N	Y	k__Fungi; p__Ascomycota; c__Eurotiomycetes; o__Eurotiales; f__Aspergillaceae; g__Aspergillus; s__Aspergillus_flavus
OTU_372	N	Y	Y	Y	Y	Y	Y	Y	Y	N	Y	k__Fungi; p__Ascomycota; c__Eurotiomycetes; o__Eurotiales; f__Trichocomaceae; g__Xerochrysium; s__Xerochrysium_xerophilum
OTU_373	N	N	N	Y	Y	N	N	N	N	N	Y	k__Fungi; p__Ascomycota; c__Eurotiomycetes; o__Eurotiales; f__Aspergillaceae; g__Xeromyces; s__Xeromyces_bisporus
OTU_374	N	N	N	Y	Y	N	Y	N	N	N	N	k__Fungi; p__Ascomycota; c__Eurotiomycetes; o__Eurotiales; f__Aspergillaceae; g__Aspergillus; s__Aspergillus_fumigatus
OTU_375	N	Y	N	N	Y	N	Y	N	N	N	Y	k__Fungi; p__Ascomycota; c__Eurotiomycetes; o__Eurotiales; f__Aspergillaceae; g__Aspergillus; s__Aspergillus_appendiculatus
OTU_376	N	Y	N	Y	Y	N	Y	N	Y	N	Y	k__Fungi; p__Ascomycota; c__Eurotiomycetes; o__Eurotiales; f__Aspergillaceae; g__Aspergillus; s__Aspergillus_fumigatus
OTU_377	Y	Y	Y	Y	Y	Y	Y	Y	Y	N	Y	k__Fungi; p__Ascomycota; c__Eurotiomycetes; o__Eurotiales; f__Aspergillaceae; g__Penicillium; s__Penicillium_jiangxiense
OTU_378	Y	Y	Y	Y	Y	Y	Y	N	Y	N	Y	k__Fungi; p__Ascomycota; c__Eurotiomycetes; o__Eurotiales; f__Aspergillaceae; g__Aspergillus; s__Aspergillus_restrictus
OTU_379	Y	Y	Y	Y	Y	Y	Y	N	Y	N	Y	k__Fungi; p__Ascomycota; c__Eurotiomycetes; o__Eurotiales; f__Aspergillaceae; g__Aspergillus; s__Aspergillus_appendiculatus
OTU_380	N	Y	N	Y	Y	N	Y	N	Y	N	Y	k__Fungi; p__Ascomycota; c__Eurotiomycetes; o__Eurotiales; f__Aspergillaceae; g__Penicillium; s__Penicillium_sp
OTU_381	N	Y	N	Y	Y	N	Y	N	Y	N	Y	k__Fungi; p__Ascomycota; c__Eurotiomycetes; o__Eurotiales; f__Aspergillaceae; g__Aspergillus; s__Aspergillus_fumigatus
OTU_382	Y	Y	Y	Y	Y	N	Y	Y	Y	Y	Y	k__Fungi; p__Ascomycota; c__Eurotiomycetes; o__Eurotiales; f__Aspergillaceae; g__Penicillium; s__Penicillium_williamettense
OTU_383	N	Y	Y	Y	Y	N	Y	Y	Y	N	N	k__Fungi; p__Ascomycota; c__Eurotiomycetes; o__Eurotiales; f__Aspergillaceae; g__Aspergillus; s__Aspergillus_fumigatus
OTU_384	Y	Y	Y	Y	Y	Y	Y	Y	Y	Y	Y	k__Fungi; p__Ascomycota; c__Eurotiomycetes; o__Eurotiales; f__Aspergillaceae; g__Penicillium; s__Penicillium_dierckxii
OTU_385	Y	Y	Y	Y	Y	Y	Y	Y	Y	Y	Y	k__Fungi; p__Ascomycota; c__Eurotiomycetes; o__Eurotiales; f__Aspergillaceae; g__Aspergillus; s__Aspergillus_delacroxii
OTU_386	N	N	N	Y	Y	N	Y	Y	N	N	Y	k__Fungi; p__Ascomycota; c__Eurotiomycetes; o__Eurotiales; f__Aspergillaceae; g__Aspergillus; s__Aspergillus_parasiticus
OTU_387	N	Y	Y	Y	Y	N	Y	Y	Y	N	Y	k__Fungi; p__Ascomycota; c__Eurotiomycetes; o__Eurotiales; f__Aspergillaceae; g__Aspergillus; s__Aspergillus_pseudotamarii
OTU_388	Y	Y	Y	Y	Y	Y	Y	Y	Y	Y	Y	k__Fungi; p__Ascomycota; c__Eurotiomycetes; o__Eurotiales; f__Aspergillaceae; g__Aspergillus; s__Aspergillus_flavus
OTU_389	Y	Y	Y	Y	Y	Y	Y	Y	Y	Y	Y	k__Fungi; p__Ascomycota; c__Eurotiomycetes; o__Eurotiales; f__Aspergillaceae; g__Aspergillus; s__Aspergillus_fumigatus
OTU_390	N	Y	Y	N	N	Y	N	N	Y	N	Y	k__Fungi; p__Ascomycota; c__Eurotiomycetes; o__Eurotiales; f__Aspergillaceae; g__Aspergillus; s__Aspergillus_appendiculatus
OTU_391	N	N	N	Y	Y	Y	N	Y	Y	Y	Y	k__Fungi; p__Ascomycota; c__Eurotiomycetes; o__Eurotiales; f__Aspergillaceae; g__Aspergillus; s__Aspergillus_ibericus
OTU_392	Y	N	N	N	N	N	N	N	N	N	N	k__Fungi; p__Ascomycota; c__Eurotiomycetes; o__Eurotiales; f__Trichocomaceae; g__Sagenomella; s__Sagenomella_griseoviridis
OTU_393	N	Y	N	N	Y	N	1	N	Y	N	N	k__Fungi; p__Ascomycota; c__Eurotiomycetes; o__Eurotiales; f__Aspergillaceae; g__Aspergillus; s__Aspergillus_fumigatus
OTU_394	N	N	N	N	N	N	N	N	Y	Y	N	k__Fungi; p__Ascomycota; c__Eurotiomycetes; o__Eurotiales; f__Trichocomaceae; g__Rasamsonia; s__Rasamsonia_emersonii
OTU_395	N	N	N	N	Y	N	Y	N	N	N	Y	k__Fungi; p__Ascomycota; c__Sordariomycetes; o__Hypocreales; f__Clavicipitaceae; g__Paecilomyces; s__Paecilomyces_verrucosus
OTU_396	Y	9	Y	Y	Y	Y	Y	Y	Y	N	Y	k__Fungi; p__Ascomycota; c__Eurotiomycetes; o__Eurotiales; f__Aspergillaceae; g__Aspergillus; s__Aspergillus_fumigatus
OTU_397	N	N	N	N	N	N	N	N	N	Y	Y	k__Fungi; p__Ascomycota; c__Sordariomycetes; o__Hypocreales; f__Stachybotryaceae; g__unidentified; s__Stachybotryaceae_sp
OTU_398	N	Y	N	Y	Y	Y	Y	Y	N	N	Y	k__Fungi; p__Ascomycota; c__Eurotiomycetes; o__Eurotiales; f__Aspergillaceae; g__Aspergillus; s__Aspergillus_costiformis
OTU_399	N	Y	N	N	N	N	Y	N	Y	N	Y	k__Fungi; p__Ascomycota; c__Eurotiomycetes; o__Eurotiales; f__Aspergillaceae; g__Penicillium; s__Penicillium_jiangxiense
OTU_4	N	N	N	N	Y	N	Y	N	Y	N	N	k__Fungi; p__Basidiomycota; c__Malasseziomycetes; o__Malasseziales; f__Malasseziaceae; g__Malassezia; s__Malassezia_restricta
OTU_40	Y	N	N	N	Y	N	Y	Y	Y	Y	N	k__Fungi; p__Basidiomycota; c__Wallemiomycetes; o__Wallemiales; f__Wallemiales_fam_Incertae_sedis; g__Wallemia; s__Wallemia_mellicola
OTU_400	Y	Y	Y	Y	Y	Y	Y	Y	Y	Y	Y	k__Fungi; p__Ascomycota; c__Eurotiomycetes; o__Eurotiales; f__Aspergillaceae; g__Aspergillus; s__Aspergillus_tubingensis
OTU_401	N	Y	N	Y	Y	N	Y	N	Y	N	N	k__Fungi; p__Ascomycota; c__Eurotiomycetes; o__Eurotiales; f__Aspergillaceae; g__Penicillium; s__Penicillium_simplicissimum
OTU_402	N	Y	N	N	N	N	Y	N	N	N	N	k__Fungi; p__Ascomycota; c__Eurotiomycetes; o__Onygenales; f__Arachnomycetaceae; g__Arachnomyces; s__Arachnomyces_sp
OTU_403	N	Y	N	N	Y	N	Y	N	N	N	Y	k__Fungi; p__Ascomycota; c__Eurotiomycetes; o__Eurotiales; f__Aspergillaceae; g__Xeromyces; s__Xeromyces_bisporus
OTU_404	N	Y	N	Y	Y	N	Y	N	Y	N	N	k__Fungi; p__Ascomycota; c__Eurotiomycetes; o__Eurotiales; f__Aspergillaceae; g__Xeromyces; s__Xeromyces_bisporus
OTU_405	N	Y	N	Y	Y	N	Y	N	Y	N	Y	k__Fungi; p__Ascomycota; c__Eurotiomycetes; o__Eurotiales; f__Aspergillaceae; g__Penicillium; s__Penicillium_hispanicum
OTU_406	N	Y	Y	N	Y	Y	Y	Y	Y	Y	Y	k__Fungi; p__Ascomycota; c__Eurotiomycetes; o__Eurotiales; f__Aspergillaceae; g__Aspergillus; s__Aspergillus_niger
OTU_407	Y	Y	Y	Y	Y	Y	Y	Y	Y	Y	Y	k__Fungi; p__Ascomycota; c__Eurotiomycetes; o__Eurotiales; f__Aspergillaceae; g__Aspergillus; s__Aspergillus_caesiellus
OTU_408	Y	Y	Y	Y	Y	Y	Y	Y	Y	N	Y	k__Fungi; p__Ascomycota; c__Eurotiomycetes; o__Eurotiales; f__Aspergillaceae; g__Aspergillus; s__Aspergillus_appendiculatus
OTU_409	Y	Y	Y	Y	Y	Y	Y	Y	Y	N	Y	k__Fungi; p__Ascomycota; c__Eurotiomycetes; o__Eurotiales; f__Aspergillaceae; g__Penicillium; s__Penicillium_jiangxiense
OTU_41	N	N	N	Y	Y	N	N	N	N	N	N	k__Fungi; p__Basidiomycota; c__Tremellomycetes; o__Tremellales; f__Tremellaceae; g__Cryptococcus; s__Cryptococcus_saitoi
OTU_410	Y	Y	Y	Y	Y	N	Y	Y	Y	Y	Y	k__Fungi; p__Ascomycota; c__Sordariomycetes; o__Hypocreales; f__Hypocreales_fam_Incertae_sedis; g__unidentified; s__Hypocreales_fam_Incertae_sedis_sp
OTU_411	N	Y	N	Y	Y	N	Y	N	Y	N	Y	k__Fungi; p__Ascomycota; c__Eurotiomycetes; o__Eurotiales; f__Aspergillaceae; g__Penicillium; s__Penicillium_canariense
OTU_412	N	Y	N	N	Y	N	Y	N	Y	Y	N	k__Fungi; p__Ascomycota; c__Eurotiomycetes; o__Eurotiales; f__Aspergillaceae; g__Aspergillus; s__Aspergillus_piperis
OTU_413	N	N	N	Y	Y	N	Y	N	N	N	N	k__Fungi; p__Ascomycota; c__Eurotiomycetes; o__Eurotiales; f__Aspergillaceae; g__Aspergillus; s__Aspergillus_fumigatus
OTU_414	N	Y	Y	N	Y	Y	Y	Y	Y	Y	Y	k__Fungi; p__Ascomycota; c__Eurotiomycetes; o__Eurotiales; f__Aspergillaceae; g__Aspergillus; s__Aspergillus_subversicolor
OTU_415	N	Y	Y	Y	Y	Y	Y	Y	Y	Y	Y	k__Fungi; p__Ascomycota; c__Eurotiomycetes; o__Eurotiales; f__Thermoascaceae; g__Thermoascus; s__Thermoascus_aurantiacus
OTU_416	N	N	Y	Y	Y	Y	Y	N	Y	N	N	k__Fungi; p__Ascomycota; c__Eurotiomycetes; o__Eurotiales; f__Aspergillaceae; g__Aspergillus; s__Aspergillus_niger
OTU_417	Y	Y	Y	Y	Y	Y	N	Y	Y	Y	Y	k__Fungi; p__Ascomycota; c__Eurotiomycetes; o__Eurotiales; f__Aspergillaceae; g__Aspergillus; s__Aspergillus_fumigatus
OTU_418	Y	Y	Y	Y	Y	Y	Y	Y	Y	Y	Y	k__Fungi; p__Ascomycota; c__Eurotiomycetes; o__Eurotiales; f__Aspergillaceae; g__Aspergillus; s__Aspergillus_penicillioides
OTU_419	Y	Y	Y	Y	Y	Y	Y	Y	Y	Y	Y	k__Fungi; p__Ascomycota; c__Eurotiomycetes; o__Eurotiales; f__Aspergillaceae; g__Penicillium; s__Penicillium_brocae
OTU_420	Y	Y	Y	Y	Y	Y	Y	Y	Y	Y	Y	k__Fungi; p__unidentified; c__unidentified; o__unidentified; f__unidentified; g__unidentified; s__Fungi_sp
OTU_421	N	Y	N	Y	Y	N	Y	N	Y	N	Y	k__Fungi; p__Ascomycota; c__Eurotiomycetes; o__Eurotiales; f__Aspergillaceae; g__Aspergillus; s__Aspergillus_flavus
OTU_422	N	Y	N	Y	Y	N	Y	Y	Y	Y	Y	k__Fungi; p__Ascomycota; c__Eurotiomycetes; o__Eurotiales; f__Aspergillaceae; g__Aspergillus; s__Aspergillus_flavus
OTU_423	Y	Y	N	N	Y	Y	Y	N	Y	N	Y	k__Fungi; p__Ascomycota; c__Eurotiomycetes; o__Eurotiales; f__Aspergillaceae; g__Aspergillus; s__Aspergillus_fumigatus
OTU_424	N	N	N	N	Y	N	N	N	Y	N	Y	k__Fungi; p__Ascomycota; c__Eurotiomycetes; o__Eurotiales; f__Aspergillaceae; g__Aspergillus; s__Aspergillus_campestris
OTU_425	N	Y	N	N	Y	N	Y	N	Y	N	Y	k__Fungi; p__Ascomycota; c__Eurotiomycetes; o__Eurotiales; f__Aspergillaceae; g__Aspergillus; s__Aspergillus_restrictus
OTU_426	Y	N	Y	N	N	N	Y	Y	Y	N	Y	k__Fungi; p__Ascomycota; c__Sordariomycetes; o__Hypocreales; f__Cordycipitaceae; g__Beauveria; s__Beauveria_felina
OTU_427	N	Y	N	Y	Y	N	Y	N	Y	N	Y	k__Fungi; p__Ascomycota; c__Eurotiomycetes; o__Eurotiales; f__Aspergillaceae; g__Aspergillus; s__Aspergillus_restrictus
OTU_428	N	Y	Y	N	N	N	N	Y	N	N	Y	k__Fungi; p__Ascomycota; c__Sordariomycetes; o__Glomerellales; f__Plectosphaerellaceae; g__Plectosphaerella; s__Plectosphaerella_cucumerina
OTU_429	Y	Y	Y	Y	Y	Y	Y	Y	Y	Y	Y	k__Fungi; p__Ascomycota; c__Eurotiomycetes; o__Eurotiales; f__Aspergillaceae; g__Penicillium; s__Penicillium_aeris
OTU_430	Y	Y	Y	Y	Y	N	Y	Y	Y	N	Y	k__Fungi; p__Ascomycota; c__Eurotiomycetes; o__Eurotiales; f__Aspergillaceae; g__Aspergillus; s__Aspergillus_bridgeri
OTU_431	Y	Y	Y	Y	Y	Y	Y	Y	Y	Y	Y	k__Fungi; p__Ascomycota; c__Eurotiomycetes; o__Eurotiales; f__Aspergillaceae; g__Aspergillus; s__Aspergillus_tubingensis
OTU_432	Y	N	Y	N	Y	N	N	N	N	N	N	k__Fungi; p__Ascomycota; c__Sordariomycetes; o__Microascales; f__Microascaceae; g__Pithoascus; s__Pithoascus_nidicola
OTU_433	N	Y	Y	Y	Y	N	Y	N	Y	Y	Y	k__Fungi; p__Ascomycota; c__Eurotiomycetes; o__Eurotiales; f__Aspergillaceae; g__Penicillium; s__Penicillium_terrigenum
OTU_434	Y	N	Y	N	Y	N	N	Y	Y	Y	Y	k__Fungi; p__Ascomycota; c__Sordariomycetes; o__Hypocreales; f__Hypocreaceae; g__Trichoderma; s__Trichoderma_effusum
OTU_435	Y	Y	Y	Y	Y	N	Y	Y	Y	Y	N	k__Fungi; p__Ascomycota; c__Eurotiomycetes; o__Eurotiales; f__Aspergillaceae; g__Penicillium; s__Penicillium_hispanicum
OTU_436	N	Y	N	Y	Y	Y	Y	Y	Y	N	Y	k__Fungi; p__Ascomycota; c__Eurotiomycetes; o__Eurotiales; f__Aspergillaceae; g__Aspergillus; s__Aspergillus_appendiculatus
OTU_437	N	Y	N	Y	Y	N	Y	N	Y	N	Y	k__Fungi; p__Ascomycota; c__Eurotiomycetes; o__Onygenales; f__Arachnomycetaceae; g__Arachnomyces; s__Arachnomyces_sp
OTU_438	N	N	N	N	Y	N	Y	N	Y	N	N	k__Fungi; p__Ascomycota; c__Sordariomycetes; o__Hypocreales; f__Cordycipitaceae; g__Beauveria; s__Beauveria_felina
OTU_439	N	N	N	Y	N	N	N	N	N	N	N	k__Fungi; p__Ascomycota; c__Eurotiomycetes; o__Eurotiales; f__Aspergillaceae; g__Penicillium; s__Penicillium_georgiense
OTU_440	N	N	N	N	Y	N	Y	N	N	N	N	k__Fungi; p__Ascomycota; c__Eurotiomycetes; o__Chaetothyriales; f__unidentified; g__unidentified; s__Chaetothyriales_sp
OTU_441	Y	Y	Y	Y	Y	Y	Y	Y	Y	Y	Y	k__Fungi; p__Ascomycota; c__Eurotiomycetes; o__Eurotiales; f__Aspergillaceae; g__Aspergillus; s__Aspergillus_niger
OTU_442	Y	Y	Y	Y	Y	Y	Y	Y	Y	Y	Y	k__Fungi; p__Ascomycota; c__Eurotiomycetes; o__Eurotiales; f__Aspergillaceae; g__Aspergillus; s__Aspergillus_pseudotamarii
OTU_443	N	Y	N	Y	Y	N	Y	N	Y	N	Y	k__Fungi; p__Ascomycota; c__Eurotiomycetes; o__Eurotiales; f__Aspergillaceae; g__Aspergillus; s__Aspergillus_pseudotamarii
OTU_444	Y	Y	Y	Y	Y	Y	Y	Y	Y	Y	Y	k__Fungi; p__Ascomycota; c__Eurotiomycetes; o__Eurotiales; f__Aspergillaceae; g__Penicillium; s__Penicillium_citrinum
OTU_445	N	Y	N	Y	Y	N	Y	N	Y	N	N	k__Fungi; p__Ascomycota; c__Eurotiomycetes; o__Eurotiales; f__Aspergillaceae; g__Aspergillus; s__Aspergillus_fumigatus
OTU_446	Y	Y	Y	Y	Y	Y	Y	Y	Y	Y	Y	k__Fungi; p__Ascomycota; c__Eurotiomycetes; o__Eurotiales; f__Aspergillaceae; g__Aspergillus; s__Aspergillus_fumigatus
OTU_447	Y	Y	N	Y	Y	N	Y	N	Y	Y	Y	k__Fungi; p__Ascomycota; c__Eurotiomycetes; o__Eurotiales; f__Aspergillaceae; g__Penicillium; s__Penicillium_oregonense
OTU_448	Y	Y	Y	Y	Y	Y	Y	Y	Y	N	Y	k__Fungi; p__Ascomycota; c__Eurotiomycetes; o__Eurotiales; f__Aspergillaceae; g__Aspergillus; s__Aspergillus_conicus
OTU_449	N	Y	N	Y	Y	Y	Y	N	Y	N	Y	k__Fungi; p__Ascomycota; c__Eurotiomycetes; o__Eurotiales; f__Aspergillaceae; g__Aspergillus; s__Aspergillus_flavus
OTU_45	N	N	N	Y	N	N	N	Y	N	N	N	k__Fungi; p__Ascomycota; c__Pezizomycetes; o__Pezizales; f__Pyronemataceae; g__Picoa; s__Picoa_juniperi
OTU_450	N	Y	Y	Y	Y	Y	Y	N	Y	N	Y	k__Fungi; p__Ascomycota; c__Eurotiomycetes; o__Eurotiales; f__Aspergillaceae; g__Penicillium; s__Penicillium_jugoslavicum
OTU_451	Y	Y	Y	Y	Y	Y	Y	Y	Y	Y	Y	k__Fungi; p__Ascomycota; c__Eurotiomycetes; o__Eurotiales; f__Aspergillaceae; g__Aspergillus; s__Aspergillus_austroafricanus
OTU_452	Y	Y	Y	Y	Y	Y	Y	Y	Y	Y	Y	k__Fungi; p__Ascomycota; c__Eurotiomycetes; o__Eurotiales; f__Aspergillaceae; g__Aspergillus; s__Aspergillus_flavus
OTU_453	Y	N	N	N	N	Y	N	Y	N	Y	N	k__Fungi; p__Ascomycota; c__Eurotiomycetes; o__Eurotiales; f__Aspergillaceae; g__Penicillium; s__Penicillium_brasilianum
OTU_454	Y	N	Y	N	N	Y	Y	Y	Y	Y	N	k__Fungi; p__Ascomycota; c__Eurotiomycetes; o__Eurotiales; f__Aspergillaceae; g__Penicillium; s__Penicillium_simplicissimum
OTU_455	Y	Y	Y	Y	Y	N	N	Y	Y	Y	N	k__Fungi; p__Ascomycota; c__Saccharomycetes; o__Saccharomycetales; f__Phaffomycetaceae; g__Cyberlindnera; s__Cyberlindnera_rhodanensis
OTU_456	N	N	Y	N	Y	N	Y	N	N	N	Y	k__Fungi; p__Ascomycota; c__Eurotiomycetes; o__Eurotiales; f__Aspergillaceae; g__Penicillium; s__Penicillium_aeris
OTU_457	N	Y	N	Y	Y	N	Y	N	Y	N	N	k__Fungi; p__Ascomycota; c__Eurotiomycetes; o__Eurotiales; f__Trichocomaceae; g__Xerochrysium; s__Xerochrysium_xerophilum
OTU_458	Y	Y	Y	Y	Y	Y	Y	Y	Y	Y	Y	k__Fungi; p__Ascomycota; c__Eurotiomycetes; o__Eurotiales; f__Aspergillaceae; g__Penicillium; s__Penicillium_georgiense
OTU_459	Y	Y	Y	Y	Y	Y	Y	Y	Y	Y	Y	k__Fungi; p__Ascomycota; c__Eurotiomycetes; o__Eurotiales; f__Aspergillaceae; g__Aspergillus; s__Aspergillus_niger
OTU_460	Y	Y	Y	Y	Y	Y	Y	N	Y	Y	Y	k__Fungi; p__Ascomycota; c__Dothideomycetes; o__Pleosporales; f__Pleosporaceae; g__Bipolaris; s__Bipolaris_victoriae
OTU_461	Y	Y	Y	Y	Y	Y	Y	Y	Y	Y	Y	k__Fungi; p__Ascomycota; c__Eurotiomycetes; o__Eurotiales; f__Aspergillaceae; g__Aspergillus; s__Aspergillus_flavus
OTU_462	Y	Y	Y	N	Y	Y	Y	Y	Y	Y	Y	k__Fungi; p__Ascomycota; c__Eurotiomycetes; o__Eurotiales; f__Aspergillaceae; g__Aspergillus; s__Aspergillus_insuetus
OTU_463	Y	Y	Y	Y	Y	Y	Y	Y	Y	Y	Y	k__Fungi; p__Ascomycota; c__Eurotiomycetes; o__Eurotiales; f__Aspergillaceae; g__Aspergillus; s__Aspergillus_niger
OTU_464	N	N	Y	N	Y	Y	N	Y	N	N	Y	k__Fungi; p__Ascomycota; c__Eurotiomycetes; o__Eurotiales; f__Aspergillaceae; g__Aspergillus; s__Aspergillus_niger
OTU_465	N	Y	N	Y	Y	N	Y	N	N	N	Y	k__Fungi; p__Ascomycota; c__Dothideomycetes; o__Pleosporales; f__Pleosporaceae; g__Bipolaris; s__Bipolaris_panici-miliacei
OTU_466	N	Y	N	Y	Y	N	Y	N	Y	N	Y	k__Fungi; p__Ascomycota; c__Eurotiomycetes; o__Eurotiales; f__Aspergillaceae; g__Aspergillus; s__Aspergillus_pseudotamarii
OTU_467	N	N	N	Y	Y	N	Y	N	Y	N	Y	k__Fungi; p__Ascomycota; c__Eurotiomycetes; o__Eurotiales; f__Aspergillaceae; g__Aspergillus; s__Aspergillus_sp
OTU_468	Y	Y	Y	N	Y	N	Y	N	N	N	N	k__Fungi; p__Ascomycota; c__Sordariomycetes; o__Hypocreales; f__Hypocreaceae; g__Trichoderma; s__Trichoderma_longibrachiatum
OTU_469	Y	N	Y	N	N	Y	N	N	N	Y	N	k__Fungi; p__Ascomycota; c__Sordariomycetes; o__Hypocreales; f__Hypocreaceae; g__Trichoderma; s__Trichoderma_crassum
OTU_470	Y	Y	Y	Y	Y	Y	Y	Y	Y	Y	Y	k__Fungi; p__Ascomycota; c__Eurotiomycetes; o__Eurotiales; f__Aspergillaceae; g__Aspergillus; s__Aspergillus_tubingensis
OTU_471	Y	Y	Y	Y	Y	Y	Y	Y	Y	Y	Y	k__Fungi; p__Ascomycota; c__Eurotiomycetes; o__Eurotiales; f__Aspergillaceae; g__Penicillium; s__Penicillium_oxalicum
OTU_472	N	N	N	N	Y	N	N	N	N	N	Y	k__Fungi; p__Ascomycota; c__Eurotiomycetes; o__Eurotiales; f__Aspergillaceae; g__Aspergillus; s__Aspergillus_flavus
OTU_473	Y	Y	Y	Y	Y	Y	Y	Y	Y	Y	Y	k__Fungi; p__Ascomycota; c__Eurotiomycetes; o__Eurotiales; f__Aspergillaceae; g__Aspergillus; s__Aspergillus_tubingensis
OTU_474	Y	Y	Y	N	Y	Y	Y	Y	N	Y	Y	k__Fungi; p__Ascomycota; c__Eurotiomycetes; o__Eurotiales; f__Aspergillaceae; g__Aspergillus; s__Aspergillus_puulaauensis
OTU_475	N	N	N	N	Y	N	Y	N	N	N	N	k__Fungi; p__Ascomycota; c__Eurotiomycetes; o__Eurotiales; f__Aspergillaceae; g__Penicillium; s__Penicillium_sumatraense
OTU_476	Y	Y	Y	Y	Y	Y	Y	Y	Y	Y	Y	k__Fungi; p__Ascomycota; c__Eurotiomycetes; o__Eurotiales; f__Aspergillaceae; g__Aspergillus; s__Aspergillus_appendiculatus
OTU_477	Y	Y	Y	Y	Y	Y	Y	Y	Y	Y	Y	k__Fungi; p__Ascomycota; c__Eurotiomycetes; o__Eurotiales; f__Aspergillaceae; g__Aspergillus; s__Aspergillus_fumigatus
OTU_478	Y	Y	Y	Y	Y	Y	Y	Y	Y	Y	Y	k__Fungi; p__Ascomycota; c__Eurotiomycetes; o__Eurotiales; f__Aspergillaceae; g__Aspergillus; s__Aspergillus_costiformis
OTU_479	Y	Y	Y	Y	Y	Y	Y	Y	Y	Y	Y	k__Fungi; p__Ascomycota; c__Eurotiomycetes; o__Eurotiales; f__Aspergillaceae; g__Aspergillus; s__Aspergillus_puulaauensis
OTU_48	Y	N	N	Y	N	N	N	Y	N	Y	Y	k__Fungi; p__Basidiomycota; c__Tremellomycetes; o__Filobasidiales; f__Filobasidiaceae; g__Naganishia; s__Naganishia_adeliensis
OTU_480	Y	Y	Y	Y	Y	Y	Y	Y	Y	Y	Y	k__Fungi; p__Ascomycota; c__Eurotiomycetes; o__Eurotiales; f__Aspergillaceae; g__Aspergillus; s__Aspergillus_fumigatus
OTU_481	N	Y	N	Y	Y	N	Y	N	Y	N	Y	k__Fungi; p__Ascomycota; c__Eurotiomycetes; o__Eurotiales; f__Aspergillaceae; g__Penicillium; s__Penicillium_oregonense
OTU_482	Y	Y	N	Y	Y	Y	Y	Y	Y	Y	Y	k__Fungi; p__Ascomycota; c__Eurotiomycetes; o__Eurotiales; f__Aspergillaceae; g__Aspergillus; s__Aspergillus_flavus
OTU_483	Y	Y	Y	Y	Y	Y	Y	Y	Y	Y	Y	k__Fungi; p__Ascomycota; c__Eurotiomycetes; o__Eurotiales; f__Aspergillaceae; g__Aspergillus; s__Aspergillus_fischeri
OTU_484	N	Y	Y	Y	Y	N	Y	N	Y	N	N	k__Fungi; p__Ascomycota; c__Eurotiomycetes; o__Eurotiales; f__Aspergillaceae; g__Aspergillus; s__Aspergillus_niger
OTU_485	Y	N	Y	Y	Y	Y	Y	Y	Y	Y	Y	k__Fungi; p__Ascomycota; c__Eurotiomycetes; o__Eurotiales; f__Trichocomaceae; g__Talaromyces; s__Talaromyces_atroroseus
OTU_486	Y	Y	Y	Y	Y	Y	Y	Y	Y	Y	Y	k__Fungi; p__Ascomycota; c__Eurotiomycetes; o__Eurotiales; f__Aspergillaceae; g__Aspergillus; s__Aspergillus_niger
OTU_487	Y	Y	N	Y	Y	N	Y	Y	Y	Y	N	k__Fungi; p__Ascomycota; c__Saccharomycetes; o__Saccharomycetales; f__Phaffomycetaceae; g__Cyberlindnera; s__Cyberlindnera_rhodanensis
OTU_488	Y	Y	Y	Y	Y	Y	Y	Y	Y	Y	Y	k__Fungi; p__Ascomycota; c__Eurotiomycetes; o__Eurotiales; f__Aspergillaceae; g__Aspergillus; s__Aspergillus_flavus
OTU_489	Y	Y	Y	Y	Y	Y	Y	Y	Y	Y	Y	k__Fungi; p__Ascomycota; c__Eurotiomycetes; o__Eurotiales; f__Aspergillaceae; g__Aspergillus; s__Aspergillus_tubingensis
OTU_490	N	Y	N	Y	Y	N	Y	N	Y	N	Y	k__Fungi; p__Ascomycota; c__Eurotiomycetes; o__Eurotiales; f__Aspergillaceae; g__Penicillium; s__Penicillium_dravuni
OTU_491	N	N	N	Y	N	N	N	Y	N	N	Y	k__Fungi; p__Basidiomycota; c__Tremellomycetes; o__Trichosporonales; f__Trichosporonaceae; g__Apiotrichum; s__Apiotrichum_loubieri
OTU_492	Y	Y	N	Y	Y	N	Y	N	Y	Y	Y	k__Fungi; p__Ascomycota; c__Eurotiomycetes; o__Eurotiales; f__Aspergillaceae; g__Aspergillus; s__Aspergillus_flavus
OTU_493	Y	Y	Y	Y	Y	Y	Y	Y	Y	Y	Y	k__Fungi; p__Ascomycota; c__Eurotiomycetes; o__Eurotiales; f__Aspergillaceae; g__Aspergillus; s__Aspergillus_tubingensis
OTU_494	Y	Y	Y	Y	Y	Y	Y	Y	Y	Y	Y	k__Fungi; p__Ascomycota; c__Eurotiomycetes; o__Eurotiales; f__Aspergillaceae; g__Penicillium; s__Penicillium_hispanicum
OTU_495	Y	Y	Y	Y	Y	Y	Y	Y	Y	Y	Y	k__Fungi; p__Ascomycota; c__Eurotiomycetes; o__Eurotiales; f__Aspergillaceae; g__Aspergillus; s__Aspergillus_niger
OTU_496	Y	Y	Y	Y	Y	Y	N	Y	Y	Y	Y	k__Fungi; p__Ascomycota; c__Eurotiomycetes; o__Eurotiales; f__Aspergillaceae; g__Aspergillus; s__Aspergillus_niger
OTU_497	Y	Y	Y	Y	Y	Y	Y	Y	Y	Y	N	k__Fungi; p__Ascomycota; c__Eurotiomycetes; o__Eurotiales; f__Aspergillaceae; g__Aspergillus; s__Aspergillus_niger
OTU_498	N	Y	N	Y	Y	N	Y	N	Y	N	Y	k__Fungi; p__Ascomycota; c__Sordariomycetes; o__Hypocreales; f__Bionectriaceae; g__Valsonectria; s__Valsonectria_pulchella
OTU_499	N	Y	N	Y	Y	N	Y	Y	Y	N	Y	k__Fungi; p__Ascomycota; c__Eurotiomycetes; o__Eurotiales; f__Aspergillaceae; g__Aspergillus; s__Aspergillus_niger
OTU_5	N	N	N	N	N	N	Y	N	N	N	N	k__Fungi; p__Basidiomycota; c__Agaricomycetes; o__Agaricales; f__unidentified; g__unidentified; s__Agaricales_sp
OTU_500	Y	Y	Y	N	Y	N	Y	Y	Y	Y	N	k__Fungi; p__Ascomycota; c__Eurotiomycetes; o__Eurotiales; f__Aspergillaceae; g__Penicillium; s__Penicillium_oxalicum
OTU_501	N	Y	N	Y	Y	N	Y	N	Y	N	Y	k__Fungi; p__Ascomycota; c__Eurotiomycetes; o__Eurotiales; f__Aspergillaceae; g__Aspergillus; s__Aspergillus_fumigatus
OTU_502	Y	Y	Y	Y	Y	Y	Y	Y	Y	Y	Y	k__Fungi; p__Ascomycota; c__Eurotiomycetes; o__Eurotiales; f__Aspergillaceae; g__Penicillium; s__Penicillium_turbatum
OTU_503	Y	Y	Y	Y	Y	Y	Y	Y	Y	Y	Y	k__Fungi; p__Ascomycota; c__Eurotiomycetes; o__Eurotiales; f__Aspergillaceae; g__Aspergillus; s__Aspergillus_campestris
OTU_504	Y	Y	Y	Y	Y	Y	Y	Y	Y	Y	Y	k__Fungi; p__Ascomycota; c__Eurotiomycetes; o__Eurotiales; f__Aspergillaceae; g__Aspergillus; s__Aspergillus_flavus
OTU_505	N	Y	N	Y	N	N	Y	N	N	N	Y	k__Fungi; p__Ascomycota; c__Sordariomycetes; o__Hypocreales; f__Nectriaceae; g__Fusarium; s__Fusarium_nelsonii
OTU_506	Y	N	Y	Y	Y	N	N	Y	N	N	N	k__Fungi; p__Ascomycota; c__Eurotiomycetes; o__Eurotiales; f__Aspergillaceae; g__Aspergillus; s__Aspergillus_appendiculatus
OTU_507	N	Y	Y	Y	Y	Y	Y	Y	Y	Y	Y	k__Fungi; p__Ascomycota; c__Eurotiomycetes; o__Eurotiales; f__Aspergillaceae; g__Aspergillus; s__Aspergillus_flavus
OTU_508	Y	Y	Y	N	N	N	N	Y	Y	Y	N	k__Fungi; p__Ascomycota; c__Eurotiomycetes; o__Eurotiales; f__Aspergillaceae; g__Penicillium; s__Penicillium_citrinum
OTU_509	N	N	N	Y	Y	N	Y	N	Y	N	Y	k__Fungi; p__Ascomycota; c__Eurotiomycetes; o__Eurotiales; f__Aspergillaceae; g__Leiothecium; s__Leiothecium_ellipsoideum
OTU_510	N	Y	N	Y	Y	N	Y	N	Y	N	Y	k__Fungi; p__Ascomycota; c__Eurotiomycetes; o__Onygenales; f__Onygenales_fam_Incertae_sedis; g__Chrysosporium; s__Chrysosporium_pilosum
OTU_511	N	Y	N	N	N	N	N	N	Y	N	Y	k__Fungi; p__Ascomycota; c__Eurotiomycetes; o__Eurotiales; f__Aspergillaceae; g__Penicillium; s__Penicillium_citrinum
OTU_512	Y	Y	N	Y	N	Y	N	N	N	N	Y	k__Fungi; p__Ascomycota; c__Sordariomycetes; o__Microascales; f__Microascaceae; g__Pithoascus; s__Pithoascus_nidicola
OTU_513	Y	Y	N	Y	Y	N	Y	N	N	N	Y	k__Fungi; p__Ascomycota; c__Eurotiomycetes; o__Eurotiales; f__Aspergillaceae; g__Aspergillus; s__Aspergillus_flavus
OTU_514	Y	Y	Y	Y	Y	Y	Y	Y	Y	Y	Y	k__Fungi; p__Ascomycota; c__Eurotiomycetes; o__Eurotiales; f__Aspergillaceae; g__Aspergillus; s__Aspergillus_desertorum
OTU_515	N	Y	N	N	Y	N	N	N	Y	N	N	k__Fungi; p__Ascomycota; c__Eurotiomycetes; o__Eurotiales; f__Aspergillaceae; g__Aspergillus; s__Aspergillus_fumigatus
OTU_516	Y	N	N	Y	N	N	N	N	Y	N	N	k__Fungi; p__Ascomycota; c__Sordariomycetes; o__Hypocreales; f__unidentified; g__unidentified; s__Hypocreales_sp
OTU_517	Y	Y	Y	Y	Y	Y	Y	N	Y	N	Y	k__Fungi; p__Ascomycota; c__Eurotiomycetes; o__Eurotiales; f__Aspergillaceae; g__Aspergillus; s__Aspergillus_niger
OTU_518	Y	Y	Y	Y	Y	Y	Y	Y	Y	Y	Y	k__Fungi; p__Ascomycota; c__Eurotiomycetes; o__Eurotiales; f__Aspergillaceae; g__Aspergillus; s__Aspergillus_fumigatus
OTU_519	N	Y	N	Y	Y	Y	Y	Y	N	N	Y	k__Fungi; p__Ascomycota; c__Eurotiomycetes; o__Eurotiales; f__Aspergillaceae; g__Aspergillus; s__Aspergillus_appendiculatus
OTU_520	N	N	N	Y	Y	N	Y	N	Y	N	N	k__Fungi; p__Ascomycota; c__Eurotiomycetes; o__Eurotiales; f__Aspergillaceae; g__Aspergillus; s__Aspergillus_desertorum
OTU_521	Y	Y	Y	Y	Y	Y	Y	Y	Y	N	Y	k__Fungi; p__Ascomycota; c__Eurotiomycetes; o__Eurotiales; f__Aspergillaceae; g__Aspergillus; s__Aspergillus_striatus
OTU_522	N	Y	N	N	N	N	N	N	Y	N	N	k__Fungi; p__Ascomycota; c__Eurotiomycetes; o__Eurotiales; f__Aspergillaceae; g__Aspergillus; s__Aspergillus_fischeri
OTU_523	N	Y	N	Y	Y	N	N	N	N	N	Y	k__Fungi; p__Ascomycota; c__Eurotiomycetes; o__Eurotiales; f__Aspergillaceae; g__Penicillium; s__Penicillium_sp
OTU_524	Y	Y	Y	Y	Y	Y	Y	Y	Y	Y	Y	k__Fungi; p__Ascomycota; c__Eurotiomycetes; o__Eurotiales; f__Aspergillaceae; g__Aspergillus; s__Aspergillus_niger
OTU_525	N	N	N	N	Y	N	Y	Y	N	N	N	k__Fungi; p__Ascomycota; c__Eurotiomycetes; o__Eurotiales; f__Aspergillaceae; g__Aspergillus; s__Aspergillus_appendiculatus
OTU_526	Y	Y	Y	Y	Y	Y	Y	Y	Y	Y	Y	k__Fungi; p__Ascomycota; c__Eurotiomycetes; o__Eurotiales; f__Aspergillaceae; g__Aspergillus; s__Aspergillus_flavus
OTU_527	Y	Y	Y	Y	Y	Y	Y	Y	Y	Y	Y	k__Fungi; p__Ascomycota; c__Eurotiomycetes; o__Eurotiales; f__Aspergillaceae; g__Aspergillus; s__Aspergillus_niger
OTU_528	Y	Y	Y	Y	Y	Y	Y	Y	Y	Y	Y	k__Fungi; p__Ascomycota; c__Eurotiomycetes; o__Eurotiales; f__Aspergillaceae; g__Aspergillus; s__Aspergillus_niger
OTU_529	Y	Y	Y	Y	Y	Y	Y	Y	Y	Y	Y	k__Fungi; p__Ascomycota; c__Eurotiomycetes; o__Eurotiales; f__Aspergillaceae; g__Aspergillus; s__Aspergillus_appendiculatus
OTU_53	N	Y	N	Y	Y	N	Y	Y	Y	N	Y	k__Fungi; p__Ascomycota; c__Sordariomycetes; o__Xylariales; f__Xylariaceae; g__Nemania; s__Nemania_aenea
OTU_530	Y	Y	Y	Y	Y	Y	Y	Y	Y	Y	Y	k__Fungi; p__Ascomycota; c__Eurotiomycetes; o__Eurotiales; f__Aspergillaceae; g__Aspergillus; s__Aspergillus_appendiculatus
OTU_531	Y	Y	Y	Y	Y	Y	Y	Y	Y	Y	Y	k__Fungi; p__Ascomycota; c__Sordariomycetes; o__Hypocreales; f__Bionectriaceae; g__Clonostachys; s__Clonostachys_miodochialis
OTU_532	Y	Y	Y	Y	Y	Y	Y	Y	Y	Y	Y	k__Fungi; p__Ascomycota; c__Sordariomycetes; o__Hypocreales; f__Nectriaceae; g__Gibberella; s__Gibberella_tricincta
OTU_533	Y	Y	Y	Y	Y	Y	Y	Y	Y	Y	Y	k__Fungi; p__Ascomycota; c__Eurotiomycetes; o__Eurotiales; f__Aspergillaceae; g__Aspergillus; s__Aspergillus_fumigatus
OTU_534	Y	Y	Y	Y	Y	Y	Y	N	Y	Y	N	k__Fungi; p__Ascomycota; c__Eurotiomycetes; o__Eurotiales; f__Thermoascaceae; g__Thermoascus; s__Thermoascus_crustaceus
OTU_535	Y	Y	Y	Y	Y	Y	Y	Y	Y	Y	Y	k__Fungi; p__Ascomycota; c__Eurotiomycetes; o__Eurotiales; f__Aspergillaceae; g__Aspergillus; s__Aspergillus_flavus
OTU_536	Y	Y	Y	Y	Y	N	Y	Y	Y	N	Y	k__Fungi; p__Ascomycota; c__Eurotiomycetes; o__Eurotiales; f__Aspergillaceae; g__Aspergillus; s__Aspergillus_fumigatus
OTU_537	Y	Y	Y	Y	Y	Y	Y	Y	Y	Y	Y	k__Fungi; p__Ascomycota; c__Eurotiomycetes; o__Eurotiales; f__Aspergillaceae; g__Aspergillus; s__Aspergillus_appendiculatus
OTU_538	N	Y	N	Y	Y	Y	Y	Y	Y	N	Y	k__Fungi; p__Ascomycota; c__Eurotiomycetes; o__Eurotiales; f__Aspergillaceae; g__Aspergillus; s__Aspergillus_sp
OTU_539	Y	N	Y	Y	N	Y	N	Y	N	Y	Y	k__Fungi; p__Ascomycota; c__Eurotiomycetes; o__Eurotiales; f__Aspergillaceae; g__Penicillium; s__Penicillium_aeris
OTU_540	Y	Y	Y	N	Y	Y	Y	Y	Y	Y	Y	k__Fungi; p__Ascomycota; c__Eurotiomycetes; o__Eurotiales; f__Aspergillaceae; g__Aspergillus; s__Aspergillus_viridinutans
OTU_541	N	N	N	Y	Y	N	N	N	Y	N	N	k__Fungi; p__Ascomycota; c__Saccharomycetes; o__Saccharomycetales; f__Trichomonascaceae; g__Blastobotrys; s__Blastobotrys_sp
OTU_542	Y	Y	N	Y	Y	Y	Y	Y	Y	N	Y	k__Fungi; p__Ascomycota; c__Eurotiomycetes; o__Eurotiales; f__Aspergillaceae; g__Aspergillus; s__Aspergillus_conicus
OTU_543	Y	Y	Y	N	Y	Y	Y	Y	Y	Y	N	k__Fungi; p__Ascomycota; c__Eurotiomycetes; o__Eurotiales; f__Aspergillaceae; g__Aspergillus; s__Aspergillus_fumigatus
OTU_544	Y	Y	N	Y	Y	N	Y	N	Y	N	Y	k__Fungi; p__Ascomycota; c__Eurotiomycetes; o__Onygenales; f__Arachnomycetaceae; g__Arachnomyces; s__Arachnomyces_sp
OTU_545	Y	Y	Y	Y	Y	Y	Y	Y	Y	Y	Y	k__Fungi; p__Ascomycota; c__Eurotiomycetes; o__Eurotiales; f__Aspergillaceae; g__Aspergillus; s__Aspergillus_fumigatus
OTU_546	Y	Y	Y	Y	Y	Y	Y	Y	Y	Y	Y	k__Fungi; p__Ascomycota; c__Eurotiomycetes; o__Eurotiales; f__Aspergillaceae; g__Aspergillus; s__Aspergillus_hongkongensis
OTU_547	N	N	N	N	N	Y	N	Y	N	N	N	k__Fungi; p__Ascomycota; c__Eurotiomycetes; o__Eurotiales; f__Aspergillaceae; g__Aspergillus; s__Aspergillus_appendiculatus
OTU_548	Y	Y	Y	Y	Y	Y	Y	Y	Y	Y	Y	k__Fungi; p__Ascomycota; c__Eurotiomycetes; o__Eurotiales; f__Aspergillaceae; g__Aspergillus; s__Aspergillus_pseudotamarii
OTU_549	N	Y	Y	N	Y	Y	N	N	Y	Y	Y	k__Fungi; p__Ascomycota; c__Eurotiomycetes; o__Eurotiales; f__Aspergillaceae; g__Aspergillus; s__Aspergillus_fumigatus
OTU_55	N	Y	N	N	N	N	Y	N	N	N	Y	k__Fungi; p__Basidiomycota; c__Agaricomycetes; o__Agaricales; f__Strophariaceae; g__Galerina; s__Galerina_stordalii
OTU_550	Y	N	Y	N	N	Y	N	N	N	N	N	k__Fungi; p__unidentified; c__unidentified; o__unidentified; f__unidentified; g__unidentified; s__Fungi_sp
OTU_551	Y	Y	Y	Y	Y	Y	Y	Y	Y	Y	Y	k__Fungi; p__Ascomycota; c__Eurotiomycetes; o__Eurotiales; f__Aspergillaceae; g__Aspergillus; s__Aspergillus_fumigatus
OTU_552	Y	N	Y	Y	Y	N	Y	Y	N	Y	N	k__Fungi; p__Ascomycota; c__Eurotiomycetes; o__Eurotiales; f__Aspergillaceae; g__Penicillium; s__Penicillium_hispanicum
OTU_553	Y	Y	Y	Y	Y	Y	Y	Y	Y	Y	Y	k__Fungi; p__Ascomycota; c__Eurotiomycetes; o__Eurotiales; f__Aspergillaceae; g__Aspergillus; s__Aspergillus_austroafricanus
OTU_554	Y	Y	Y	Y	N	Y	N	Y	Y	Y	N	k__Fungi; p__Ascomycota; c__Eurotiomycetes; o__Eurotiales; f__Aspergillaceae; g__Aspergillus; s__Aspergillus_niger
OTU_555	Y	Y	Y	Y	Y	Y	Y	Y	Y	Y	Y	k__Fungi; p__Ascomycota; c__Eurotiomycetes; o__Eurotiales; f__Aspergillaceae; g__Penicillium; s__Penicillium_aeris
OTU_556	N	N	N	N	N	N	Y	N	N	Y	N	k__Fungi; p__Ascomycota; c__Sordariomycetes; o__Hypocreales; f__Hypocreales_fam_Incertae_sedis; g__Acremonium; s__Acremonium_charticola
OTU_557	N	N	N	N	N	N	N	N	N	Y	N	k__Fungi; p__Ascomycota; c__Eurotiomycetes; o__Onygenales; f__Gymnoascaceae; g__unidentified; s__Gymnoascaceae_sp
OTU_558	N	N	N	Y	N	N	N	Y	Y	N	Y	k__Fungi; p__Basidiomycota; c__Tremellomycetes; o__Trichosporonales; f__Trichosporonaceae; g__Cutaneotrichosporon; s__Cutaneotrichosporon_terricola
OTU_559	N	Y	Y	Y	Y	N	Y	Y	Y	N	Y	k__Fungi; p__Ascomycota; c__Eurotiomycetes; o__Eurotiales; f__Aspergillaceae; g__Penicillium; s__Penicillium_citrinum
OTU_560	N	N	N	N	Y	Y	N	N	N	N	Y	k__Fungi; p__Ascomycota; c__Eurotiomycetes; o__Eurotiales; f__Aspergillaceae; g__Aspergillus; s__Aspergillus_appendiculatus
OTU_561	Y	Y	Y	Y	Y	Y	Y	Y	Y	Y	Y	k__Fungi; p__Ascomycota; c__Eurotiomycetes; o__Eurotiales; f__Aspergillaceae; g__Aspergillus; s__Aspergillus_niger
OTU_562	Y	Y	Y	Y	Y	Y	Y	Y	Y	Y	Y	k__Fungi; p__Ascomycota; c__Eurotiomycetes; o__Eurotiales; f__Aspergillaceae; g__Aspergillus; s__Aspergillus_flavus
OTU_563	Y	Y	Y	Y	Y	Y	Y	Y	Y	Y	Y	k__Fungi; p__Ascomycota; c__Eurotiomycetes; o__Eurotiales; f__Aspergillaceae; g__Penicillium; s__Penicillium_gladioli
OTU_564	Y	Y	Y	Y	Y	N	N	Y	N	Y	N	k__Fungi; p__Ascomycota; c__Eurotiomycetes; o__Eurotiales; f__Aspergillaceae; g__Aspergillus; s__Aspergillus_appendiculatus
OTU_565	Y	Y	N	N	Y	N	N	N	Y	N	N	k__Fungi; p__Ascomycota; c__Eurotiomycetes; o__Eurotiales; f__Aspergillaceae; g__Aspergillus; s__Aspergillus_flavus
OTU_566	Y	Y	Y	Y	Y	6	Y	Y	Y	Y	Y	k__Fungi; p__Ascomycota; c__Eurotiomycetes; o__Eurotiales; f__Aspergillaceae; g__Penicillium; s__Penicillium_aeris
OTU_567	Y	Y	Y	Y	Y	N	Y	Y	Y	Y	Y	k__Fungi; p__Ascomycota; c__Eurotiomycetes; o__Eurotiales; f__Aspergillaceae; g__Aspergillus; s__Aspergillus_fumigatus
OTU_568	N	N	N	N	N	N	Y	N	N	N	N	k__Fungi; p__Ascomycota; c__Sordariomycetes; o__Hypocreales; f__Hypocreales_fam_Incertae_sedis; g__Acremonium; s__Acremonium_hyalinulum
OTU_569	N	Y	N	Y	Y	N	Y	N	N	N	Y	k__Fungi; p__Ascomycota; c__Eurotiomycetes; o__Eurotiales; f__Aspergillaceae; g__Penicillium; s__Penicillium_miczynskii
OTU_570	N	Y	N	Y	Y	N	Y	N	Y	N	N	k__Fungi; p__Ascomycota; c__Eurotiomycetes; o__Eurotiales; f__Aspergillaceae; g__Penicillium; s__Penicillium_aeris
OTU_571	N	N	N	N	N	N	Y	3	N	N	Y	k__Fungi; p__Ascomycota; c__Sordariomycetes; o__Hypocreales; f__Bionectriaceae; g__Clonostachys; s__Clonostachys_miodochialis
OTU_572	Y	Y	N	Y	Y	Y	Y	N	Y	Y	Y	k__Fungi; p__Ascomycota; c__Eurotiomycetes; o__Eurotiales; f__Aspergillaceae; g__Aspergillus; s__Aspergillus_flavus
OTU_573	N	N	N	Y	N	N	Y	N	Y	N	N	k__Fungi; p__Ascomycota; c__Eurotiomycetes; o__Eurotiales; f__Aspergillaceae; g__Penicillium; s__Penicillium_jiangxiense
OTU_574	Y	Y	Y	Y	Y	Y	Y	Y	Y	Y	Y	k__Fungi; p__Ascomycota; c__Eurotiomycetes; o__Eurotiales; f__Aspergillaceae; g__Aspergillus; s__Aspergillus_fumigatus
OTU_575	N	Y	Y	Y	Y	N	N	N	N	N	N	k__Fungi; p__Ascomycota; c__Sordariomycetes; o__Hypocreales; f__Nectriaceae; g__unidentified; s__Nectriaceae_sp
OTU_576	N	N	N	Y	N	N	N	N	Y	N	N	k__Fungi; p__Ascomycota; c__Eurotiomycetes; o__Eurotiales; f__Aspergillaceae; g__Penicillium; s__Penicillium_georgiense
OTU_577	N	N	N	Y	Y	N	Y	Y	Y	N	Y	k__Fungi; p__Ascomycota; c__Eurotiomycetes; o__Eurotiales; f__Aspergillaceae; g__Aspergillus; s__Aspergillus_appendiculatus
OTU_578	N	N	N	N	N	N	Y	Y	N	N	N	k__Fungi; p__Ascomycota; c__Dothideomycetes; o__Pleosporales; f__Pleosporaceae; g__Curvularia; s__Curvularia_verruculosa
OTU_579	N	Y	N	Y	Y	N	Y	N	Y	Y	Y	k__Fungi; p__Ascomycota; c__Eurotiomycetes; o__Eurotiales; f__Aspergillaceae; g__Aspergillus; s__Aspergillus_flavus
OTU_58	N	N	Y	Y	Y	N	Y	Y	N	Y	Y	k__Fungi; p__Basidiomycota; c__Microbotryomycetes; o__Sporidiobolales; f__Sporidiobolaceae; g__Rhodotorula; s__Rhodotorula_mucilaginosa
OTU_580	N	Y	N	N	N	N	Y	N	N	N	N	k__Fungi; p__Ascomycota; c__Eurotiomycetes; o__Onygenales; f__Arachnomycetaceae; g__Arachnomyces; s__Arachnomyces_sp
OTU_581	N	Y	Y	Y	Y	Y	Y	Y	Y	Y	Y	k__Fungi; p__Ascomycota; c__Sordariomycetes; o__Hypocreales; f__Nectriaceae; g__Fusarium; s__Fusarium_delphinoides
OTU_582	Y	Y	Y	Y	Y	Y	Y	Y	Y	Y	Y	k__Fungi; p__Ascomycota; c__Eurotiomycetes; o__Eurotiales; f__Aspergillaceae; g__Aspergillus; s__Aspergillus_piperis
OTU_583	N	Y	N	Y	Y	N	Y	N	Y	N	Y	k__Fungi; p__Ascomycota; c__Eurotiomycetes; o__Eurotiales; f__Aspergillaceae; g__Aspergillus; s__Aspergillus_appendiculatus
OTU_584	N	Y	N	Y	N	N	Y	N	Y	N	N	k__Fungi; p__Ascomycota; c__Leotiomycetes; o__Helotiales; f__Helotiales_fam_Incertae_sedis; g__Vestigium; s__Vestigium_sp
OTU_585	N	N	N	Y	Y	N	Y	N	N	N	Y	k__Fungi; p__Ascomycota; c__Eurotiomycetes; o__Onygenales; f__Arachnomycetaceae; g__Arachnomyces; s__Arachnomyces_sp
OTU_586	Y	Y	Y	Y	Y	Y	Y	Y	Y	Y	Y	k__Fungi; p__Ascomycota; c__Sordariomycetes; o__Hypocreales; f__Nectriaceae; g__Fusarium; s__Fusarium_acutatum
OTU_587	Y	Y	Y	Y	Y	Y	Y	Y	Y	Y	Y	k__Fungi; p__Ascomycota; c__Eurotiomycetes; o__Eurotiales; f__Aspergillaceae; g__Aspergillus; s__Aspergillus_appendiculatus
OTU_588	Y	Y	Y	Y	Y	Y	Y	Y	Y	Y	Y	k__Fungi; p__Ascomycota; c__Eurotiomycetes; o__Eurotiales; f__Aspergillaceae; g__Penicillium; s__Penicillium_solitum
OTU_589	Y	Y	Y	Y	Y	Y	Y	Y	Y	Y	Y	k__Fungi; p__Ascomycota; c__Eurotiomycetes; o__Eurotiales; f__Aspergillaceae; g__Aspergillus; s__Aspergillus_appendiculatus
OTU_59	N	N	N	N	N	N	Y	N	N	N	N	k__Fungi; p__Basidiomycota; c__Agaricomycetes; o__Agaricales; f__Agaricaceae; g__Coprinus; s__Coprinus_pinetorum
OTU_590	N	Y	N	N	Y	N	Y	N	Y	N	N	k__Fungi; p__Ascomycota; c__Eurotiomycetes; o__Eurotiales; f__Aspergillaceae; g__Penicillium; s__Penicillium_dierckxii
OTU_591	Y	N	N	N	N	Y	N	Y	Y	Y	Y	k__Fungi; p__Ascomycota; c__Eurotiomycetes; o__Eurotiales; f__Aspergillaceae; g__Aspergillus; s__Aspergillus_appendiculatus
OTU_592	Y	Y	N	Y	Y	Y	Y	Y	N	N	Y	k__Fungi; p__Ascomycota; c__Eurotiomycetes; o__Eurotiales; f__Aspergillaceae; g__Aspergillus; s__Aspergillus_restrictus
OTU_593	Y	Y	Y	Y	Y	Y	Y	Y	Y	Y	Y	k__Fungi; p__Ascomycota; c__Eurotiomycetes; o__Eurotiales; f__Aspergillaceae; g__Aspergillus; s__Aspergillus_neoniveus
OTU_594	N	Y	N	Y	Y	Y	N	N	N	N	Y	k__Fungi; p__Ascomycota; c__Dothideomycetes; o__Pleosporales; f__Pleosporaceae; g__Curvularia; s__Curvularia_tsudae
OTU_595	Y	N	2	Y	Y	N	N	Y	Y	N	N	k__Fungi; p__Ascomycota; c__Eurotiomycetes; o__Eurotiales; f__Aspergillaceae; g__Aspergillus; s__Aspergillus_fumigatus
OTU_596	Y	Y	Y	Y	Y	Y	Y	Y	Y	Y	Y	k__Fungi; p__Ascomycota; c__Eurotiomycetes; o__Eurotiales; f__Aspergillaceae; g__Aspergillus; s__Aspergillus_appendiculatus
OTU_597	Y	Y	Y	Y	Y	Y	Y	Y	Y	Y	Y	k__Fungi; p__Ascomycota; c__Eurotiomycetes; o__Eurotiales; f__Aspergillaceae; g__Aspergillus; s__Aspergillus_niger
OTU_598	N	Y	Y	N	Y	Y	Y	Y	Y	Y	Y	k__Fungi; p__Ascomycota; c__Eurotiomycetes; o__Eurotiales; f__Aspergillaceae; g__Aspergillus; s__Aspergillus_desertorum
OTU_599	N	Y	Y	N	Y	N	N	Y	Y	Y	N	k__Fungi; p__Ascomycota; c__Eurotiomycetes; o__Eurotiales; f__Aspergillaceae; g__Aspergillus; s__Aspergillus_pseudotamarii
OTU_6	Y	N	N	N	N	N	N	Y	Y	N	N	k__Fungi; p__Ascomycota; c__Eurotiomycetes; o__Onygenales; f__unidentified; g__unidentified; s__Onygenales_sp
OTU_600	Y	Y	Y	Y	Y	Y	Y	Y	Y	Y	Y	k__Fungi; p__Ascomycota; c__Eurotiomycetes; o__Eurotiales; f__Aspergillaceae; g__Aspergillus; s__Aspergillus_flaschentraegeri
OTU_601	Y	Y	Y	Y	Y	Y	Y	Y	Y	Y	Y	k__Fungi; p__Ascomycota; c__Eurotiomycetes; o__Eurotiales; f__Aspergillaceae; g__Aspergillus; s__Aspergillus_appendiculatus
OTU_602	N	N	Y	N	N	N	Y	N	Y	N	N	k__Fungi; p__Ascomycota; c__Sordariomycetes; o__Togniniales; f__Togniniaceae; g__Phaeoacremonium; s__Phaeoacremonium_australiense
OTU_603	Y	Y	N	Y	Y	Y	Y	Y	Y	Y	Y	k__Fungi; p__Ascomycota; c__Eurotiomycetes; o__Eurotiales; f__Aspergillaceae; g__Aspergillus; s__Aspergillus_appendiculatus
OTU_604	N	N	N	Y	Y	N	Y	N	Y	N	N	k__Fungi; p__Ascomycota; c__Eurotiomycetes; o__Eurotiales; f__Aspergillaceae; g__Xeromyces; s__Xeromyces_bisporus
OTU_605	Y	N	Y	N	Y	Y	Y	Y	Y	Y	N	k__Fungi; p__Ascomycota; c__Eurotiomycetes; o__Eurotiales; f__Aspergillaceae; g__Penicillium; s__Penicillium_georgiense
OTU_606	Y	Y	Y	Y	Y	Y	Y	Y	Y	Y	Y	k__Fungi; p__Ascomycota; c__Eurotiomycetes; o__Eurotiales; f__Aspergillaceae; g__Aspergillus; s__Aspergillus_fischeri
OTU_607	Y	Y	Y	N	N	Y	N	N	N	Y	N	k__Fungi; p__Ascomycota; c__Eurotiomycetes; o__Eurotiales; f__Aspergillaceae; g__Penicillium; s__Penicillium_goetzii
OTU_608	N	Y	N	Y	N	N	N	N	N	N	N	k__Fungi; p__Ascomycota; c__Eurotiomycetes; o__Eurotiales; f__Aspergillaceae; g__Penicillium; s__Penicillium_paxilli
OTU_609	N	N	N	N	Y	N	N	N	N	N	Y	k__Fungi; p__Ascomycota; c__Eurotiomycetes; o__Eurotiales; f__Aspergillaceae; g__Aspergillus; s__Aspergillus_appendiculatus
OTU_610	Y	Y	N	N	Y	Y	N	Y	Y	Y	N	k__Fungi; p__Ascomycota; c__Eurotiomycetes; o__Eurotiales; f__Aspergillaceae; g__Aspergillus; s__Aspergillus_niger
OTU_611	Y	Y	Y	Y	N	Y	Y	Y	Y	N	N	k__Fungi; p__Ascomycota; c__Eurotiomycetes; o__Eurotiales; f__Aspergillaceae; g__Penicillium; s__Penicillium_citrinum
OTU_612	Y	Y	Y	Y	Y	N	Y	Y	Y	Y	Y	k__Fungi; p__Ascomycota; c__Eurotiomycetes; o__Eurotiales; f__Aspergillaceae; g__Penicillium; s__Penicillium_madriti
OTU_613	N	Y	N	N	N	N	N	N	Y	N	N	k__Fungi; p__Ascomycota; c__Eurotiomycetes; o__Eurotiales; f__Aspergillaceae; g__Aspergillus; s__Aspergillus_tubingensis
OTU_614	Y	Y	Y	Y	Y	Y	Y	Y	Y	Y	Y	k__Fungi; p__Ascomycota; c__Eurotiomycetes; o__Eurotiales; f__Aspergillaceae; g__Aspergillus; s__Aspergillus_fumigatus
OTU_615	Y	Y	N	N	Y	N	N	N	Y	N	N	k__Fungi; p__Ascomycota; c__Eurotiomycetes; o__Eurotiales; f__Aspergillaceae; g__Penicillium; s__Penicillium_oxalicum
OTU_616	Y	Y	Y	Y	Y	Y	Y	Y	Y	Y	Y	k__Fungi; p__Ascomycota; c__Eurotiomycetes; o__Eurotiales; f__Aspergillaceae; g__Penicillium; s__Penicillium_aeris
OTU_617	N	N	N	Y	N	N	Y	N	N	N	N	k__Fungi; p__Ascomycota; c__Eurotiomycetes; o__Eurotiales; f__Aspergillaceae; g__Penicillium; s__Penicillium_hispanicum
OTU_618	N	Y	N	Y	Y	N	Y	N	Y	N	Y	k__Fungi; p__Ascomycota; c__Dothideomycetes; o__Pleosporales; f__Pleosporaceae; g__Curvularia; s__Curvularia_eragrostidis
OTU_619	Y	Y	Y	Y	Y	Y	Y	4	Y	Y	Y	k__Fungi; p__Ascomycota; c__Eurotiomycetes; o__Eurotiales; f__Aspergillaceae; g__Penicillium; s__Penicillium_mexicanum
OTU_62	Y	Y	Y	Y	N	Y	N	Y	N	Y	N	k__Fungi; p__Ascomycota; c__Pezizomycetes; o__Pezizales; f__Pyronemataceae; g__Picoa; s__Picoa_juniperi
OTU_620	N	N	N	N	N	N	N	Y	N	N	N	k__Fungi; p__Ascomycota; c__Sordariomycetes; o__Sordariales; f__Chaetomiaceae; g__Myceliophthora; s__Myceliophthora_sp
OTU_621	N	Y	Y	N	N	N	Y	Y	Y	N	N	k__Fungi; p__Ascomycota; c__Eurotiomycetes; o__Eurotiales; f__Aspergillaceae; g__Aspergillus; s__Aspergillus_fumigatus
OTU_622	Y	Y	Y	Y	Y	Y	Y	Y	Y	Y	Y	k__Fungi; p__Ascomycota; c__Sordariomycetes; o__Hypocreales; f__Nectriaceae; g__Fusarium; s__Fusarium_fujikuroi
OTU_623	N	Y	N	N	N	N	Y	N	Y	N	Y	k__Fungi; p__Ascomycota; c__Eurotiomycetes; o__Eurotiales; f__Aspergillaceae; g__Aspergillus; s__Aspergillus_heteromorphus
OTU_624	Y	Y	N	N	Y	N	Y	N	Y	Y	Y	k__Fungi; p__Ascomycota; c__Sordariomycetes; o__Xylariales; f__Diatrypaceae; g__Eutypella; s__Eutypella_cryptovalsoidea
OTU_625	N	Y	N	Y	Y	N	Y	N	Y	N	Y	k__Fungi; p__Ascomycota; c__Eurotiomycetes; o__Eurotiales; f__Aspergillaceae; g__Aspergillus; s__Aspergillus_puulaauensis
OTU_626	Y	N	Y	N	N	Y	N	Y	N	N	N	k__Fungi; p__Ascomycota; c__Eurotiomycetes; o__Eurotiales; f__Aspergillaceae; g__Aspergillus; s__Aspergillus_unguis
OTU_627	Y	Y	Y	Y	Y	Y	Y	Y	Y	Y	Y	k__Fungi; p__Ascomycota; c__Eurotiomycetes; o__Eurotiales; f__Aspergillaceae; g__Aspergillus; s__Aspergillus_fumigatus
OTU_628	N	Y	Y	Y	Y	Y	Y	Y	Y	Y	Y	k__Fungi; p__Ascomycota; c__Sordariomycetes; o__Xylariales; f__Microdochiaceae; g__Microdochium; s__Microdochium_sp
OTU_629	Y	Y	Y	Y	Y	N	Y	Y	N	N	N	k__Fungi; p__Ascomycota; c__Eurotiomycetes; o__Eurotiales; f__Aspergillaceae; g__Penicillium; s__Penicillium_kongii
OTU_630	Y	Y	Y	Y	Y	N	Y	Y	Y	Y	N	k__Fungi; p__Ascomycota; c__Eurotiomycetes; o__Eurotiales; f__Aspergillaceae; g__Aspergillus; s__Aspergillus_fumigatus
OTU_631	Y	Y	N	Y	Y	Y	N	Y	N	N	N	k__Fungi; p__Ascomycota; c__Eurotiomycetes; o__Eurotiales; f__Aspergillaceae; g__Aspergillus; s__Aspergillus_tubingensis
OTU_632	N	Y	Y	Y	Y	N	Y	N	Y	Y	Y	k__Fungi; p__Ascomycota; c__Eurotiomycetes; o__Eurotiales; f__Aspergillaceae; g__Penicillium; s__Penicillium_malacaense
OTU_633	N	Y	N	Y	Y	N	Y	N	Y	N	Y	k__Fungi; p__Ascomycota; c__Sordariomycetes; o__Hypocreales; f__Nectriaceae; g__Fusarium; s__Fusarium_fujikuroi
OTU_634	N	N	Y	Y	N	Y	Y	Y	Y	N	Y	k__Fungi; p__Ascomycota; c__Eurotiomycetes; o__Eurotiales; f__Aspergillaceae; g__Aspergillus; s__Aspergillus_appendiculatus
OTU_635	N	N	N	Y	Y	N	Y	N	Y	N	N	k__Fungi; p__Ascomycota; c__Eurotiomycetes; o__Eurotiales; f__Aspergillaceae; g__Aspergillus; s__Aspergillus_fumigatus
OTU_636	Y	Y	N	Y	N	N	Y	N	N	N	N	k__Fungi; p__Ascomycota; c__Sordariomycetes; o__Coronophorales; f__Scortechiniaceae; g__Parasympodiella; s__Parasympodiella_eucalypti
OTU_637	Y	Y	Y	Y	Y	Y	Y	Y	Y	Y	Y	k__Fungi; p__Ascomycota; c__Eurotiomycetes; o__Eurotiales; f__Aspergillaceae; g__Penicillium; s__Penicillium_georgiense
OTU_638	Y	Y	N	Y	Y	Y	Y	Y	Y	Y	Y	k__Fungi; p__Ascomycota; c__Dothideomycetes; o__Pleosporales; f__Pleosporales_fam_Incertae_sedis; g__Ochrocladosporium; s__Ochrocladosporium_frigidarii
OTU_639	N	Y	N	Y	Y	N	Y	N	Y	N	N	k__Fungi; p__Ascomycota; c__Eurotiomycetes; o__Eurotiales; f__Aspergillaceae; g__Xeromyces; s__Xeromyces_bisporus
OTU_640	N	Y	N	N	Y	N	Y	N	Y	N	N	k__Fungi; p__Ascomycota; c__Sordariomycetes; o__Diaporthales; f__Schizoparmaceae; g__unidentified; s__Schizoparmaceae_sp
OTU_641	Y	Y	Y	Y	Y	Y	Y	Y	Y	Y	Y	k__Fungi; p__Ascomycota; c__Eurotiomycetes; o__Eurotiales; f__Aspergillaceae; g__Penicillium; s__Penicillium_simile
OTU_642	N	Y	N	N	N	N	Y	Y	N	Y	N	k__Fungi; p__Ascomycota; c__Saccharomycetes; o__Saccharomycetales; f__Phaffomycetaceae; g__Cyberlindnera; s__Cyberlindnera_rhodanensis
OTU_643	N	Y	N	Y	Y	N	Y	N	N	Y	Y	k__Fungi; p__Ascomycota; c__Eurotiomycetes; o__Onygenales; f__Arachnomycetaceae; g__Arachnomyces; s__Arachnomyces_sp
OTU_644	N	Y	N	Y	N	N	Y	N	Y	N	Y	k__Fungi; p__Ascomycota; c__Eurotiomycetes; o__Eurotiales; f__Aspergillaceae; g__Aspergillus; s__Aspergillus_appendiculatus
OTU_645	Y	Y	Y	Y	Y	Y	Y	Y	Y	Y	Y	k__Fungi; p__Ascomycota; c__Sordariomycetes; o__Hypocreales; f__Hypocreales_fam_Incertae_sedis; g__Acremonium; s__Acremonium_fusidioides
OTU_646	Y	N	Y	N	Y	N	N	Y	N	N	N	k__Fungi; p__Ascomycota; c__Dothideomycetes; o__Pleosporales; f__Corynesporascaceae; g__Corynespora; s__Corynespora_sp
OTU_647	Y	Y	Y	Y	N	Y	Y	Y	N	Y	N	k__Fungi; p__Ascomycota; c__Eurotiomycetes; o__Eurotiales; f__Aspergillaceae; g__Penicillium; s__Penicillium_turbatum
OTU_648	N	Y	N	Y	Y	N	N	Y	Y	N	N	k__Fungi; p__Ascomycota; c__Eurotiomycetes; o__Eurotiales; f__Aspergillaceae; g__Xeromyces; s__Xeromyces_bisporus
OTU_649	N	Y	N	Y	Y	Y	Y	N	Y	N	Y	k__Fungi; p__Ascomycota; c__Dothideomycetes; o__Pleosporales; f__Pleosporales_fam_Incertae_sedis; g__Ochrocladosporium; s__Ochrocladosporium_frigidarii
OTU_650	N	Y	N	Y	Y	N	N	N	N	N	Y	k__Fungi; p__Ascomycota; c__Eurotiomycetes; o__Eurotiales; f__Aspergillaceae; g__Penicillium; s__Penicillium_dierckxii
OTU_651	N	N	Y	Y	Y	N	N	N	Y	Y	Y	k__Fungi; p__Ascomycota; c__Sordariomycetes; o__Xylariales; f__Diatrypaceae; g__unidentified; s__Diatrypaceae_sp
OTU_652	Y	Y	Y	Y	N	Y	Y	Y	Y	Y	N	k__Fungi; p__Ascomycota; c__Eurotiomycetes; o__Eurotiales; f__Aspergillaceae; g__Aspergillus; s__Aspergillus_tubingensis
OTU_653	Y	N	N	N	N	N	Y	N	N	N	N	k__Fungi; p__Ascomycota; c__Eurotiomycetes; o__Eurotiales; f__Aspergillaceae; g__Penicillium; s__Penicillium_restrictum
OTU_654	N	Y	N	Y	Y	N	Y	Y	Y	N	Y	k__Fungi; p__Ascomycota; c__Eurotiomycetes; o__Onygenales; f__Arachnomycetaceae; g__Arachnomyces; s__Arachnomyces_sp
OTU_655	N	Y	N	Y	Y	N	Y	N	Y	N	Y	k__Fungi; p__Ascomycota; c__Eurotiomycetes; o__Onygenales; f__Arachnomycetaceae; g__Arachnomyces; s__Arachnomyces_sp
OTU_656	N	N	N	Y	Y	N	N	N	Y	N	Y	k__Fungi; p__Ascomycota; c__Eurotiomycetes; o__Eurotiales; f__Aspergillaceae; g__Penicillium; s__Penicillium_dierckxii
OTU_657	N	N	N	N	Y	N	N	N	N	N	N	k__Fungi; p__unidentified; c__unidentified; o__unidentified; f__unidentified; g__unidentified; s__Fungi_sp
OTU_658	N	Y	Y	Y	Y	Y	Y	Y	Y	N	N	k__Fungi; p__Ascomycota; c__Eurotiomycetes; o__Eurotiales; f__Aspergillaceae; g__Aspergillus; s__Aspergillus_fumigatus
OTU_659	N	N	N	Y	Y	N	Y	N	Y	N	Y	k__Fungi; p__Ascomycota; c__Eurotiomycetes; o__Eurotiales; f__Aspergillaceae; g__Penicillium; s__Penicillium_cinnamopurpureum
OTU_660	Y	Y	Y	Y	Y	Y	Y	Y	Y	Y	Y	k__Fungi; p__Ascomycota; c__Sordariomycetes; o__Hypocreales; f__Cordycipitaceae; g__Beauveria; s__Beauveria_bassiana
OTU_661	Y	Y	Y	N	Y	Y	Y	Y	N	Y	N	k__Fungi; p__Ascomycota; c__Sordariomycetes; o__Diaporthales; f__Valsaceae; g__unidentified; s__Valsaceae_sp
OTU_662	Y	Y	Y	Y	Y	N	N	Y	Y	Y	N	k__Fungi; p__Ascomycota; c__Dothideomycetes; o__Dothideales; f__unidentified; g__unidentified; s__Dothideales_sp
OTU_663	N	Y	Y	N	N	N	Y	Y	Y	Y	N	k__Fungi; p__Ascomycota; c__Saccharomycetes; o__Saccharomycetales; f__Phaffomycetaceae; g__Cyberlindnera; s__Cyberlindnera_rhodanensis
OTU_664	N	Y	N	Y	Y	N	N	Y	N	Y	N	k__Fungi; p__Ascomycota; c__Dothideomycetes; o__Pleosporales; f__unidentified; g__unidentified; s__Pleosporales_sp
OTU_665	Y	Y	Y	Y	Y	Y	Y	Y	Y	Y	Y	k__Fungi; p__Ascomycota; c__Sordariomycetes; o__Hypocreales; f__Hypocreales_fam_Incertae_sedis; g__Acremonium; s__Acremonium_fusidioides
OTU_666	N	N	Y	N	Y	N	Y	N	N	N	N	k__Fungi; p__Ascomycota; c__Dothideomycetes; o__Dothideales; f__Dothideaceae; g__Endoconidioma; s__Endoconidioma_populi
OTU_667	Y	N	Y	N	Y	Y	Y	Y	N	Y	N	k__Fungi; p__Ascomycota; c__Eurotiomycetes; o__Eurotiales; f__Aspergillaceae; g__Penicillium; s__Penicillium_georgiense
OTU_668	N	N	N	N	N	N	N	N	N	Y	N	k__Fungi; p__Ascomycota; c__Eurotiomycetes; o__Eurotiales; f__Aspergillaceae; g__Penicillium; s__Penicillium_austroafricanum
OTU_669	Y	Y	Y	N	N	N	N	N	Y	Y	N	k__Fungi; p__Ascomycota; c__Eurotiomycetes; o__Eurotiales; f__Aspergillaceae; g__Penicillium; s__Penicillium_catenatum
OTU_67	Y	Y	Y	Y	Y	N	Y	Y	Y	Y	N	k__Fungi; p__Basidiomycota; c__Wallemiomycetes; o__Wallemiales; f__Wallemiales_fam_Incertae_sedis; g__Wallemia; s__Wallemia_mellicola
OTU_670	Y	N	N	N	N	Y	N	N	N	N	N	k__Fungi; p__Ascomycota; c__Sordariomycetes; o__Sordariomycetes_ord_Incertae_sedis; f__Sordariomycetes_fam_Incertae_sedis; g__Conlarium; s__Conlarium_sp
OTU_671	N	Y	Y	N	Y	N	N	N	N	N	N	k__Fungi; p__Ascomycota; c__Sordariomycetes; o__Sordariales; f__Chaetomiaceae; g__unidentified; s__Chaetomiaceae_sp
OTU_672	N	Y	N	Y	Y	N	Y	N	Y	N	Y	k__Fungi; p__Ascomycota; c__Eurotiomycetes; o__Onygenales; f__Arachnomycetaceae; g__Arachnomyces; s__Arachnomyces_sp
OTU_673	Y	N	Y	N	Y	N	N	Y	N	Y	N	k__Fungi; p__Ascomycota; c__Eurotiomycetes; o__Eurotiales; f__Aspergillaceae; g__Aspergillus; s__Aspergillus_niger
OTU_674	Y	Y	Y	Y	Y	Y	N	Y	Y	Y	Y	k__Fungi; p__Ascomycota; c__Eurotiomycetes; o__Eurotiales; f__Aspergillaceae; g__Penicillium; s__Penicillium_georgiense
OTU_675	Y	Y	Y	Y	Y	Y	Y	Y	Y	Y	Y	k__Fungi; p__Ascomycota; c__Eurotiomycetes; o__Eurotiales; f__Aspergillaceae; g__Penicillium; s__Penicillium_kongii
OTU_676	Y	N	N	N	N	N	N	N	N	N	N	k__Fungi; p__Ascomycota; c__Eurotiomycetes; o__Eurotiales; f__Aspergillaceae; g__Aspergillus; s__Aspergillus_appendiculatus
OTU_677	Y	Y	Y	Y	Y	Y	Y	Y	Y	Y	N	k__Fungi; p__Ascomycota; c__Eurotiomycetes; o__Eurotiales; f__Aspergillaceae; g__Penicillium; s__Penicillium_adametzioides
OTU_678	N	N	Y	N	N	N	N	N	N	N	N	k__Fungi; p__Ascomycota; c__Dothideomycetes; o__Dothideales; f__Dothioraceae; g__Hormonema; s__Hormonema_macrosporum
OTU_679	N	Y	Y	Y	Y	N	Y	Y	Y	N	N	k__Fungi; p__Ascomycota; c__Sordariomycetes; o__Diaporthales; f__Diaporthaceae; g__Diaporthe; s__Diaporthe_phaseolorum
OTU_680	N	Y	Y	Y	Y	Y	Y	Y	Y	Y	Y	k__Fungi; p__Ascomycota; c__Sordariomycetes; o__Hypocreales; f__Cordycipitaceae; g__Beauveria; s__Beauveria_bassiana
OTU_681	Y	Y	N	Y	Y	Y	Y	N	Y	N	Y	k__Fungi; p__Ascomycota; c__Eurotiomycetes; o__Eurotiales; f__Aspergillaceae; g__Penicillium; s__Penicillium_paxilli
OTU_682	N	Y	N	Y	N	N	N	Y	Y	Y	Y	k__Fungi; p__Ascomycota; c__unidentified; o__unidentified; f__unidentified; g__unidentified; s__Ascomycota_sp
OTU_683	Y	Y	3	Y	Y	Y	Y	Y	Y	Y	Y	k__Fungi; p__Ascomycota; c__Dothideomycetes; o__Pleosporales; f__Pleosporaceae; g__Alternaria; s__Alternaria_longissima
OTU_684	N	Y	Y	Y	Y	N	Y	N	Y	N	N	k__Fungi; p__Ascomycota; c__Sordariomycetes; o__Hypocreales; f__Ophiocordycipitaceae; g__Purpureocillium; s__Purpureocillium_lilacinum
OTU_685	Y	Y	Y	Y	Y	N	Y	Y	Y	Y	Y	k__Fungi; p__Ascomycota; c__Saccharomycetes; o__Saccharomycetales; f__Saccharomycetales_fam_Incertae_sedis; g__Candida; s__Candida_xylopsoci
OTU_686	N	Y	Y	Y	Y	N	Y	N	Y	N	N	k__Fungi; p__Ascomycota; c__Dothideomycetes; o__Dothideales; f__Dothioraceae; g__Pringsheimia; s__Pringsheimia_smilacis
OTU_687	Y	Y	Y	Y	Y	N	Y	N	Y	N	Y	k__Fungi; p__Ascomycota; c__Eurotiomycetes; o__Eurotiales; f__Aspergillaceae; g__Penicillium; s__Penicillium_colei
OTU_688	Y	N	N	N	N	Y	N	Y	N	N	N	k__Fungi; p__Ascomycota; c__Sordariomycetes; o__Sordariales; f__Chaetomiaceae; g__unidentified; s__Chaetomiaceae_sp
OTU_689	6	Y	N	N	N	N	N	N	N	N	N	k__Fungi; p__Ascomycota; c__Pezizomycetes; o__Pezizales; f__Ascodesmidaceae; g__Cephaliophora; s__Cephaliophora_tropica
OTU_69	N	Y	N	N	N	Y	N	N	Y	Y	N	k__Fungi; p__Ascomycota; c__Saccharomycetes; o__Saccharomycetales; f__Saccharomycodaceae; g__Hanseniaspora; s__Hanseniaspora_sp
OTU_690	Y	Y	N	N	N	N	Y	Y	N	N	N	k__Fungi; p__Ascomycota; c__Eurotiomycetes; o__Eurotiales; f__Aspergillaceae; g__Penicillium; s__Penicillium_cinnamopurpureum
OTU_691	N	Y	Y	Y	Y	Y	Y	N	Y	Y	N	k__Fungi; p__Ascomycota; c__Sordariomycetes; o__Diaporthales; f__Diaporthaceae; g__Diaporthe; s__Diaporthe_phragmitis
OTU_692	Y	Y	Y	Y	Y	Y	Y	Y	Y	Y	Y	k__Fungi; p__Ascomycota; c__Eurotiomycetes; o__Eurotiales; f__Aspergillaceae; g__Aspergillus; s__Aspergillus_appendiculatus
OTU_693	Y	Y	Y	Y	Y	Y	Y	Y	Y	Y	Y	k__Fungi; p__Ascomycota; c__Eurotiomycetes; o__Eurotiales; f__Aspergillaceae; g__Penicillium; s__Penicillium_dierckxii
OTU_694	Y	Y	Y	Y	Y	Y	Y	Y	Y	Y	Y	k__Fungi; p__Ascomycota; c__Eurotiomycetes; o__Eurotiales; f__Aspergillaceae; g__Penicillium; s__Penicillium_adametzioides
OTU_695	N	Y	N	Y	Y	N	Y	N	Y	N	Y	k__Fungi; p__Ascomycota; c__Eurotiomycetes; o__Eurotiales; f__Aspergillaceae; g__Penicillium; s__Penicillium_malacaense
OTU_696	Y	N	N	N	N	N	N	N	N	N	N	k__Fungi; p__Ascomycota; c__Sordariomycetes; o__Hypocreales; f__Ophiocordycipitaceae; g__unidentified; s__Ophiocordycipitaceae_sp
OTU_697	N	Y	N	N	Y	N	Y	N	Y	Y	N	k__Fungi; p__Ascomycota; c__Sordariomycetes; o__Hypocreales; f__Cordycipitaceae; g__Beauveria; s__Beauveria_lii
OTU_698	Y	Y	Y	Y	Y	Y	Y	Y	Y	Y	Y	k__Fungi; p__Ascomycota; c__Dothideomycetes; o__Pleosporales; f__Pleosporaceae; g__Alternaria; s__Alternaria_alternata
OTU_699	Y	Y	Y	Y	Y	N	N	Y	N	Y	N	k__Fungi; p__Ascomycota; c__Dothideomycetes; o__Pleosporales; f__Pleosporaceae; g__Alternaria; s__Alternaria_alternata
OTU_7	N	N	N	N	N	N	Y	N	N	Y	N	k__Fungi; p__Ascomycota; c__Pezizomycetes; o__Pezizales; f__Pyronemataceae; g__Picoa; s__Picoa_juniperi
OTU_70	Y	N	Y	Y	N	N	N	N	N	N	N	k__Fungi; p__Basidiomycota; c__Agaricomycetes; o__Agaricales; f__Lycoperdaceae; g__Lycoperdon; s__Lycoperdon_utriforme
OTU_700	N	Y	N	N	N	N	Y	N	N	N	N	k__Fungi; p__unidentified; c__unidentified; o__unidentified; f__unidentified; g__unidentified; s__Fungi_sp
OTU_701	N	Y	Y	Y	Y	N	Y	N	Y	N	Y	k__Fungi; p__Ascomycota; c__Sordariomycetes; o__unidentified; f__unidentified; g__unidentified; s__Sordariomycetes_sp
OTU_702	N	Y	N	Y	Y	N	Y	N	Y	N	Y	k__Fungi; p__Ascomycota; c__Eurotiomycetes; o__Eurotiales; f__Aspergillaceae; g__Penicillium; s__Penicillium_multicolor
OTU_703	N	N	Y	N	N	Y	N	N	N	N	N	k__Fungi; p__Ascomycota; c__Pezizomycetes; o__Pezizales; f__Pyronemataceae; g__Scutellinia; s__Scutellinia_sp
OTU_704	N	N	N	N	N	N	N	Y	N	Y	N	k__Fungi; p__Ascomycota; c__Eurotiomycetes; o__Eurotiales; f__Aspergillaceae; g__Aspergillus; s__Aspergillus_arenarius
OTU_705	N	Y	N	Y	Y	N	Y	N	N	N	N	k__Fungi; p__Ascomycota; c__Sordariomycetes; o__unidentified; f__unidentified; g__unidentified; s__Sordariomycetes_sp
OTU_706	Y	Y	Y	N	N	N	Y	Y	Y	Y	N	k__Fungi; p__Ascomycota; c__Eurotiomycetes; o__Eurotiales; f__Aspergillaceae; g__Aspergillus; s__Aspergillus_sp
OTU_707	Y	N	Y	N	Y	N	Y	N	N	Y	N	k__Fungi; p__Ascomycota; c__Sordariomycetes; o__unidentified; f__unidentified; g__unidentified; s__Sordariomycetes_sp
OTU_708	N	N	N	Y	Y	N	Y	N	N	N	N	k__Fungi; p__Ascomycota; c__Eurotiomycetes; o__Eurotiales; f__Aspergillaceae; g__Aspergillus; s__Aspergillus_niger
OTU_709	Y	N	N	N	N	N	N	N	N	Y	N	k__Fungi; p__Ascomycota; c__Dothideomycetes; o__Dothideomycetidae_ord_Incertae_sedis; f__Eremomycetaceae; g__Arthrographis; s__Arthrographis_kalrae
OTU_71	N	N	N	N	N	N	N	Y	N	N	N	k__Fungi; p__Basidiomycota; c__Microbotryomycetes; o__Sporidiobolales; f__Sporidiobolaceae; g__Rhodotorula; s__Rhodotorula_paludigena
OTU_710	N	Y	N	Y	Y	N	Y	N	N	N	Y	k__Fungi; p__Ascomycota; c__Eurotiomycetes; o__Eurotiales; f__Aspergillaceae; g__Penicillium; s__Penicillium_multicolor
OTU_711	N	N	N	N	N	N	N	N	Y	N	Y	k__Fungi; p__Ascomycota; c__Eurotiomycetes; o__Eurotiales; f__Aspergillaceae; g__Penicillium; s__Penicillium_parvulum
OTU_712	Y	Y	N	Y	N	N	N	N	N	N	N	k__Fungi; p__Ascomycota; c__unidentified; o__unidentified; f__unidentified; g__unidentified; s__Ascomycota_sp
OTU_713	N	Y	N	Y	Y	N	Y	N	N	N	Y	k__Fungi; p__Ascomycota; c__Eurotiomycetes; o__Eurotiales; f__Aspergillaceae; g__Penicillium; s__Penicillium_adametzioides
OTU_714	Y	Y	N	Y	Y	N	Y	Y	Y	N	Y	k__Fungi; p__Ascomycota; c__Eurotiomycetes; o__Onygenales; f__Arachnomycetaceae; g__Arachnomyces; s__Arachnomyces_sp
OTU_715	N	Y	Y	Y	N	N	Y	N	N	N	N	k__Fungi; p__Ascomycota; c__Sordariomycetes; o__Sordariales; f__Chaetomiaceae; g__Melanocarpus; s__Melanocarpus_albomyces
OTU_716	Y	N	Y	N	N	Y	N	N	N	N	Y	k__Fungi; p__Ascomycota; c__Eurotiomycetes; o__Eurotiales; f__Aspergillaceae; g__Penicillium; s__Penicillium_rubidurum
OTU_717	Y	Y	Y	Y	Y	Y	Y	Y	Y	Y	Y	k__Fungi; p__Ascomycota; c__Sordariomycetes; o__unidentified; f__unidentified; g__unidentified; s__Sordariomycetes_sp
OTU_718	N	N	N	Y	N	N	Y	N	N	N	Y	k__Fungi; p__Ascomycota; c__Eurotiomycetes; o__Eurotiales; f__Trichocomaceae; g__Xerochrysium; s__Xerochrysium_dermatitidis
OTU_719	Y	Y	Y	Y	Y	Y	Y	N	Y	Y	N	k__Fungi; p__Ascomycota; c__Eurotiomycetes; o__Eurotiales; f__Aspergillaceae; g__Penicillium; s__Penicillium_thomii
OTU_720	Y	N	Y	N	Y	Y	Y	Y	Y	Y	Y	k__Fungi; p__Ascomycota; c__Sordariomycetes; o__Sordariales; f__Chaetomiaceae; g__Myceliophthora; s__Myceliophthora_thermophila
OTU_721	Y	Y	Y	N	Y	Y	Y	Y	Y	Y	N	k__Fungi; p__Ascomycota; c__Dothideomycetes; o__Botryosphaeriales; f__Botryosphaeriaceae; g__Botryosphaeria; s__Botryosphaeria_stevensii
OTU_722	Y	Y	Y	Y	Y	Y	Y	Y	Y	Y	Y	k__Fungi; p__Ascomycota; c__Dothideomycetes; o__Pleosporales; f__Pleosporaceae; g__Alternaria; s__Alternaria_alternata
OTU_723	Y	Y	Y	Y	Y	N	Y	N	Y	Y	N	k__Fungi; p__Ascomycota; c__Sordariomycetes; o__Diaporthales; f__Diaporthaceae; g__Diaporthe; s__Diaporthe_kochmanii
OTU_724	Y	N	N	N	N	Y	N	N	N	N	N	k__Fungi; p__Ascomycota; c__Eurotiomycetes; o__Eurotiales; f__Trichocomaceae; g__Talaromyces; s__Talaromyces_sp
OTU_725	N	N	N	N	N	N	N	Y	N	Y	N	k__Fungi; p__Ascomycota; c__Eurotiomycetes; o__Eurotiales; f__Aspergillaceae; g__Aspergillus; s__Aspergillus_fischeri
OTU_726	N	Y	Y	N	Y	N	Y	N	Y	N	Y	k__Fungi; p__Ascomycota; c__Eurotiomycetes; o__Eurotiales; f__Aspergillaceae; g__Penicillium; s__Penicillium_multicolor
OTU_727	N	Y	N	Y	Y	N	Y	N	Y	N	Y	k__Fungi; p__Ascomycota; c__Eurotiomycetes; o__Onygenales; f__Arachnomycetaceae; g__Arachnomyces; s__Arachnomyces_sp
OTU_728	Y	Y	Y	Y	Y	N	Y	Y	Y	Y	Y	k__Fungi; p__Ascomycota; c__Eurotiomycetes; o__Eurotiales; f__Aspergillaceae; g__Aspergillus; s__Aspergillus_fumigatus
OTU_729	N	Y	N	Y	Y	N	Y	N	Y	N	Y	k__Fungi; p__Ascomycota; c__Eurotiomycetes; o__Eurotiales; f__Aspergillaceae; g__Penicillium; s__Penicillium_dierckxii
OTU_730	N	Y	Y	N	Y	Y	N	Y	Y	Y	N	k__Fungi; p__Ascomycota; c__Dothideomycetes; o__Botryosphaeriales; f__Botryosphaeriaceae; g__Botryosphaeria; s__Botryosphaeria_fabicerciana
OTU_731	N	Y	N	Y	Y	N	Y	N	Y	N	Y	k__Fungi; p__Ascomycota; c__Eurotiomycetes; o__Onygenales; f__Arachnomycetaceae; g__Arachnomyces; s__Arachnomyces_sp
OTU_732	N	N	N	N	N	N	N	Y	N	N	N	k__Fungi; p__Ascomycota; c__Eurotiomycetes; o__Eurotiales; f__Aspergillaceae; g__Penicillium; s__Penicillium_georgiense
OTU_733	N	Y	Y	Y	Y	N	Y	N	Y	N	Y	k__Fungi; p__Ascomycota; c__Sordariomycetes; o__Boliniales; f__Boliniaceae; g__unidentified; s__Boliniaceae_sp
OTU_734	Y	Y	Y	Y	Y	Y	Y	Y	Y	N	Y	k__Fungi; p__Ascomycota; c__Dothideomycetes; o__Pleosporales; f__Pleosporaceae; g__Curvularia; s__Curvularia_lunata
OTU_735	Y	N	Y	N	Y	N	Y	N	Y	Y	N	k__Fungi; p__Ascomycota; c__Eurotiomycetes; o__Eurotiales; f__Aspergillaceae; g__Penicillium; s__Penicillium_monsgalena
OTU_736	Y	Y	Y	Y	Y	Y	Y	Y	Y	Y	Y	k__Fungi; p__Ascomycota; c__Dothideomycetes; o__Botryosphaeriales; f__Botryosphaeriaceae; g__Botryosphaeria; s__Botryosphaeria_fabicerciana
OTU_737	N	N	N	N	N	N	N	Y	N	N	N	k__Fungi; p__Ascomycota; c__Sordariomycetes; o__Hypocreales; f__unidentified; g__unidentified; s__Hypocreales_sp
OTU_738	N	Y	Y	Y	Y	Y	N	N	N	Y	N	k__Fungi; p__Ascomycota; c__Eurotiomycetes; o__Eurotiales; f__Trichocomaceae; g__Talaromyces; s__Talaromyces_stollii
OTU_739	N	Y	Y	Y	Y	Y	Y	Y	Y	Y	Y	k__Fungi; p__Ascomycota; c__Eurotiomycetes; o__Eurotiales; f__Aspergillaceae; g__Penicillium; s__Penicillium_dierckxii
OTU_74	N	N	Y	N	N	N	N	N	N	Y	N	k__Fungi; p__Basidiomycota; c__Microbotryomycetes; o__Sporidiobolales; f__Sporidiobolaceae; g__Rhodosporidiobolus; s__Rhodosporidiobolus_ruineniae
OTU_740	N	Y	N	Y	Y	N	Y	N	Y	Y	Y	k__Fungi; p__Ascomycota; c__Eurotiomycetes; o__Eurotiales; f__Aspergillaceae; g__Penicillium; s__Penicillium_dierckxii
OTU_741	N	N	N	Y	N	N	N	Y	N	N	N	k__Fungi; p__Ascomycota; c__Sordariomycetes; o__Glomerellales; f__Glomerellaceae; g__Colletotrichum; s__Colletotrichum_tabaci
OTU_742	Y	Y	Y	Y	Y	Y	Y	Y	Y	Y	Y	k__Fungi; p__Ascomycota; c__Eurotiomycetes; o__Eurotiales; f__Trichocomaceae; g__Talaromyces; s__Talaromyces_veerkampii
OTU_743	Y	Y	Y	Y	Y	Y	Y	Y	Y	Y	Y	k__Fungi; p__Ascomycota; c__Eurotiomycetes; o__Eurotiales; f__Aspergillaceae; g__Penicillium; s__Penicillium_cinnamopurpureum
OTU_744	N	Y	Y	Y	Y	Y	Y	Y	Y	Y	Y	k__Fungi; p__Ascomycota; c__Sordariomycetes; o__Diaporthales; f__unidentified; g__unidentified; s__Diaporthales_sp
OTU_745	Y	N	Y	N	Y	Y	N	N	N	Y	N	k__Fungi; p__Ascomycota; c__Dothideomycetes; o__Botryosphaeriales; f__Botryosphaeriaceae; g__Phaeobotryon; s__Phaeobotryon_mamane
OTU_746	Y	Y	Y	Y	Y	N	Y	Y	Y	Y	Y	k__Fungi; p__Ascomycota; c__Sordariomycetes; o__Trichosphaeriales; f__Trichosphaeriaceae; g__Nigrospora; s__Nigrospora_oryzae
OTU_747	N	Y	N	Y	Y	N	Y	N	Y	Y	Y	k__Fungi; p__Ascomycota; c__Sordariomycetes; o__Hypocreales; f__Clavicipitaceae; g__Periglandula; s__Periglandula_sp
OTU_748	Y	Y	Y	N	N	Y	N	Y	Y	Y	Y	k__Fungi; p__Ascomycota; c__Dothideomycetes; o__Botryosphaeriales; f__Botryosphaeriaceae; g__Neofusicoccum; s__Neofusicoccum_batangarum
OTU_749	N	Y	N	N	Y	N	N	N	Y	N	N	k__Fungi; p__Ascomycota; c__Dothideomycetes; o__Pleosporales; f__unidentified; g__unidentified; s__Pleosporales_sp
OTU_750	Y	Y	Y	Y	Y	N	Y	N	Y	Y	Y	k__Fungi; p__Ascomycota; c__Sordariomycetes; o__Glomerellales; f__Glomerellaceae; g__Colletotrichum; s__Colletotrichum_gloeosporioides
OTU_751	N	N	N	Y	Y	N	Y	Y	N	N	N	k__Fungi; p__Ascomycota; c__Dothideomycetes; o__Pleosporales; f__unidentified; g__unidentified; s__Pleosporales_sp
OTU_752	Y	Y	N	N	N	N	Y	N	N	N	N	k__Fungi; p__Ascomycota; c__Sordariomycetes; o__unidentified; f__unidentified; g__unidentified; s__Sordariomycetes_sp
OTU_753	N	Y	N	N	N	N	Y	N	Y	N	N	k__Fungi; p__Ascomycota; c__unidentified; o__unidentified; f__unidentified; g__unidentified; s__Ascomycota_sp
OTU_754	N	N	N	Y	N	N	Y	N	N	N	N	k__Fungi; p__Ascomycota; c__Dothideomycetes; o__Pleosporales; f__Pleosporales_fam_Incertae_sedis; g__Camarosporium; s__Camarosporium_sp
OTU_755	N	N	N	N	Y	N	N	N	N	N	N	k__Fungi; p__Ascomycota; c__Dothideomycetes; o__Pleosporales; f__Phaeosphaeriaceae; g__Sclerostagonospora; s__Sclerostagonospora_opuntiae
OTU_756	N	N	N	N	N	Y	N	Y	N	N	N	k__Fungi; p__Ascomycota; c__Sordariomycetes; o__Glomerellales; f__Glomerellaceae; g__Colletotrichum; s__Colletotrichum_cliviae
OTU_757	N	Y	N	N	N	N	Y	N	N	N	N	k__Fungi; p__Ascomycota; c__Eurotiomycetes; o__Eurotiales; f__Aspergillaceae; g__Aspergillus; s__Aspergillus_niger
OTU_758	Y	Y	Y	Y	Y	Y	Y	Y	Y	Y	Y	k__Fungi; p__unidentified; c__unidentified; o__unidentified; f__unidentified; g__unidentified; s__Fungi_sp
OTU_759	Y	Y	Y	Y	Y	Y	Y	Y	Y	Y	Y	k__Fungi; p__Ascomycota; c__Dothideomycetes; o__Capnodiales; f__Dissoconiaceae; g__Ramichloridium; s__Ramichloridium_sp
OTU_760	Y	Y	Y	Y	Y	Y	Y	Y	Y	Y	N	k__Fungi; p__unidentified; c__unidentified; o__unidentified; f__unidentified; g__unidentified; s__Fungi_sp
OTU_761	N	Y	N	Y	Y	N	Y	N	Y	N	Y	k__Fungi; p__Ascomycota; c__Sordariomycetes; o__Hypocreales; f__Nectriaceae; g__Mariannaea; s__Mariannaea_samuelsii
OTU_762	Y	N	Y	Y	Y	N	N	Y	N	Y	N	k__Fungi; p__Ascomycota; c__Dothideomycetes; o__Pleosporales; f__Pleosporaceae; g__Ulocladium; s__Ulocladium_chartarum
OTU_763	N	Y	Y	N	N	N	N	Y	N	Y	N	k__Fungi; p__Ascomycota; c__Dothideomycetes; o__Pleosporales; f__Pleosporales_fam_Incertae_sedis; g__Latorua; s__Latorua_caligans
OTU_764	Y	N	N	N	N	N	N	N	N	N	N	k__Fungi; p__Ascomycota; c__Eurotiomycetes; o__Eurotiales; f__Aspergillaceae; g__Penicillium; s__Penicillium_colei
OTU_765	Y	Y	N	Y	Y	N	Y	Y	Y	N	Y	k__Fungi; p__Ascomycota; c__unidentified; o__unidentified; f__unidentified; g__unidentified; s__Ascomycota_sp
OTU_766	N	Y	N	Y	Y	N	Y	N	Y	N	Y	k__Fungi; p__Ascomycota; c__Dothideomycetes; o__Pleosporales; f__unidentified; g__unidentified; s__Pleosporales_sp
OTU_767	N	Y	Y	Y	Y	N	Y	N	Y	N	N	k__Fungi; p__Ascomycota; c__Eurotiomycetes; o__Eurotiales; f__Aspergillaceae; g__Penicillium; s__Penicillium_sclerotiorum
OTU_768	Y	Y	Y	Y	Y	Y	Y	Y	Y	Y	N	k__Fungi; p__unidentified; c__unidentified; o__unidentified; f__unidentified; g__unidentified; s__Fungi_sp
OTU_769	N	Y	Y	N	N	N	N	Y	N	N	N	k__Fungi; p__Ascomycota; c__Eurotiomycetes; o__Eurotiales; f__Trichocomaceae; g__Talaromyces; s__Talaromyces_veerkampii
OTU_77	N	N	N	Y	N	N	N	N	N	N	N	k__Fungi; p__Basidiomycota; c__Agaricomycetes; o__unidentified; f__unidentified; g__unidentified; s__Agaricomycetes_sp
OTU_770	Y	N	N	N	N	N	N	Y	N	N	N	k__Fungi; p__Ascomycota; c__Sordariomycetes; o__Glomerellales; f__Glomerellaceae; g__Colletotrichum; s__Colletotrichum_fusiforme
OTU_771	N	N	Y	N	N	N	N	N	N	N	N	k__Fungi; p__Ascomycota; c__Dothideomycetes; o__Pleosporales; f__Pleosporaceae; g__Curvularia; s__Curvularia_sp
OTU_772	N	Y	Y	Y	N	N	Y	N	N	N	N	k__Fungi; p__Ascomycota; c__Eurotiomycetes; o__Eurotiales; f__Aspergillaceae; g__Penicillium; s__Penicillium_guanacastense
OTU_773	Y	Y	Y	Y	Y	Y	Y	Y	Y	Y	Y	k__Fungi; p__Ascomycota; c__Dothideomycetes; o__Botryosphaeriales; f__Botryosphaeriaceae; g__Neofusicoccum; s__Neofusicoccum_batangarum
OTU_774	N	Y	N	N	Y	N	N	N	N	Y	N	k__Fungi; p__Ascomycota; c__Sordariomycetes; o__Diaporthales; f__unidentified; g__unidentified; s__Diaporthales_sp
OTU_775	N	N	N	Y	Y	N	N	N	N	Y	N	k__Fungi; p__Ascomycota; c__Dothideomycetes; o__Pleosporales; f__Pleosporaceae; g__Stemphylium; s__Stemphylium_herbarum
OTU_776	Y	Y	Y	Y	Y	Y	3	Y	Y	Y	Y	k__Fungi; p__Ascomycota; c__Eurotiomycetes; o__Eurotiales; f__Trichocomaceae; g__Talaromyces; s__Talaromyces_columbinus
OTU_777	Y	N	Y	N	N	Y	N	Y	N	Y	N	k__Fungi; p__Ascomycota; c__Sordariomycetes; o__Coniochaetales; f__Coniochaetaceae; g__Coniochaeta; s__Coniochaeta_sp
OTU_778	Y	N	Y	N	N	Y	N	Y	N	Y	N	k__Fungi; p__Ascomycota; c__Dothideomycetes; o__Pleosporales; f__Leptosphaeriaceae; g__Plenodomus; s__Plenodomus_biglobosus
OTU_779	Y	Y	Y	Y	Y	Y	Y	Y	Y	N	Y	k__Fungi; p__Ascomycota; c__Sordariomycetes; o__Glomerellales; f__Glomerellaceae; g__Colletotrichum; s__Colletotrichum_endophytum
OTU_78	N	Y	N	Y	Y	N	Y	N	Y	N	N	k__Fungi; p__Basidiomycota; c__Agaricomycetes; o__Polyporales; f__Coriolaceae; g__Trametes; s__Trametes_trogii
OTU_780	Y	N	Y	Y	Y	N	N	Y	Y	Y	N	k__Fungi; p__Ascomycota; c__Sordariomycetes; o__Xylariales; f__Sporocadaceae; g__Seiridium; s__Seiridium_sp
OTU_781	Y	Y	N	N	N	N	Y	Y	Y	Y	N	k__Fungi; p__Ascomycota; c__Dothideomycetes; o__Pleosporales; f__unidentified; g__unidentified; s__Pleosporales_sp
OTU_782	Y	N	Y	N	Y	N	N	Y	Y	Y	Y	k__Fungi; p__Ascomycota; c__unidentified; o__unidentified; f__unidentified; g__unidentified; s__Ascomycota_sp
OTU_783	Y	Y	Y	Y	Y	N	Y	N	Y	N	N	k__Fungi; p__Ascomycota; c__Sordariomycetes; o__Hypocreales; f__Nectriaceae; g__Fusarium; s__Fusarium_guttiforme
OTU_784	N	Y	N	Y	N	N	Y	N	Y	N	N	k__Fungi; p__Ascomycota; c__Sordariomycetes; o__Xylariales; f__Xylariales_fam_Incertae_sedis; g__Hansfordia; s__Hansfordia_pulvinata
OTU_785	N	N	N	N	N	N	N	Y	N	N	N	k__Fungi; p__Ascomycota; c__Dothideomycetes; o__Pleosporales; f__Phaeosphaeriaceae; g__Phaeosphaeria; s__Phaeosphaeria_fuckelii
OTU_786	Y	N	Y	N	N	N	N	N	N	N	N	k__Fungi; p__Ascomycota; c__Dothideomycetes; o__Pleosporales; f__Pleosporaceae; g__Pyrenophora; s__Pyrenophora_tritici-repentis
OTU_787	Y	N	N	N	N	N	N	N	N	Y	N	k__Fungi; p__Ascomycota; c__Dothideomycetes; o__Botryosphaeriales; f__Botryosphaeriaceae; g__Neoscytalidium; s__Neoscytalidium_hyalinum
OTU_788	N	Y	N	Y	Y	N	N	Y	N	N	Y	k__Fungi; p__Ascomycota; c__Dothideomycetes; o__unidentified; f__unidentified; g__unidentified; s__Dothideomycetes_sp
OTU_789	Y	N	Y	N	N	Y	N	N	N	N	N	k__Fungi; p__Ascomycota; c__Sordariomycetes; o__Coniochaetales; f__Coniochaetaceae; g__Coniochaeta; s__Coniochaeta_sp
OTU_79	N	N	N	N	N	N	N	Y	N	N	N	k__Fungi; p__Basidiomycota; c__Cystobasidiomycetes; o__Cystobasidiomycetes_ord_Incertae_sedis; f__Cystobasidiomycetes_fam_Incertae_sedis; g__Symmetrospora; s__Symmetrospora_coprosmae
OTU_790	Y	Y	Y	N	Y	N	N	N	N	N	N	k__Fungi; p__unidentified; c__unidentified; o__unidentified; f__unidentified; g__unidentified; s__Fungi_sp
OTU_791	Y	N	N	N	N	N	N	N	N	N	N	k__Fungi; p__Ascomycota; c__Dothideomycetes; o__Pleosporales; f__unidentified; g__unidentified; s__Pleosporales_sp
OTU_792	N	Y	N	Y	Y	N	Y	N	Y	N	N	k__Fungi; p__Ascomycota; c__Eurotiomycetes; o__Eurotiales; f__Aspergillaceae; g__Penicillium; s__Penicillium_coffeae
OTU_793	Y	Y	N	Y	Y	Y	Y	Y	Y	Y	Y	k__Fungi; p__Ascomycota; c__Sordariomycetes; o__Trichosphaeriales; f__Trichosphaeriaceae; g__Nigrospora; s__Nigrospora_oryzae
OTU_794	Y	N	Y	N	N	Y	N	Y	N	Y	N	k__Fungi; p__Ascomycota; c__Sordariomycetes; o__Sordariales; f__Lasiosphaeriaceae; g__unidentified; s__Lasiosphaeriaceae_sp
OTU_795	Y	Y	Y	Y	Y	Y	Y	N	Y	Y	Y	k__Fungi; p__Ascomycota; c__Dothideomycetes; o__Pleosporales; f__Didymosphaeriaceae; g__Paraphaeosphaeria; s__Paraphaeosphaeria_verruculosa
OTU_796	N	Y	Y	Y	Y	N	Y	Y	Y	Y	Y	k__Fungi; p__Ascomycota; c__Dothideomycetes; o__unidentified; f__unidentified; g__unidentified; s__Dothideomycetes_sp
OTU_797	Y	Y	Y	Y	Y	Y	Y	Y	Y	Y	Y	k__Fungi; p__unidentified; c__unidentified; o__unidentified; f__unidentified; g__unidentified; s__Fungi_sp
OTU_798	N	N	Y	N	N	N	N	Y	N	N	N	k__Fungi; p__Ascomycota; c__Sordariomycetes; o__Sordariales; f__Chaetomiaceae; g__Chaetomium; s__Chaetomium_homopilatum
OTU_799	Y	N	Y	Y	N	Y	N	Y	N	Y	N	k__Fungi; p__Ascomycota; c__Eurotiomycetes; o__Eurotiales; f__Aspergillaceae; g__Aspergillus; s__Aspergillus_niger
OTU_80	N	1	N	Y	Y	N	Y	N	N	N	N	k__Fungi; p__Basidiomycota; c__Agaricomycetes; o__Corticiales; f__Corticiaceae; g__Corticium; s__Corticium_confine
OTU_800	Y	N	Y	N	N	Y	N	Y	N	Y	N	k__Fungi; p__Ascomycota; c__Sordariomycetes; o__Sordariales; f__Lasiosphaeriaceae; g__Podospora; s__Podospora_sp
OTU_801	Y	N	Y	N	N	N	N	N	N	Y	N	k__Fungi; p__Ascomycota; c__Sordariomycetes; o__Sordariales; f__Lasiosphaeriaceae; g__Schizothecium; s__Schizothecium_miniglutinans
OTU_802	Y	Y	Y	Y	Y	Y	Y	Y	Y	Y	Y	k__Fungi; p__Ascomycota; c__Sordariomycetes; o__Hypocreales; f__Nectriaceae; g__Fusarium; s__Fusarium_asiaticum
OTU_803	Y	Y	N	N	N	N	Y	N	Y	Y	N	k__Fungi; p__Ascomycota; c__Sordariomycetes; o__Sordariales; f__Chaetomiaceae; g__unidentified; s__Chaetomiaceae_sp
OTU_804	Y	Y	N	Y	Y	N	Y	N	Y	N	N	k__Fungi; p__Ascomycota; c__Sordariomycetes; o__Sordariales; f__Chaetomiaceae; g__Chaetomium; s__Chaetomium_atrobrunneum
OTU_805	Y	N	Y	N	N	Y	N	Y	N	Y	N	k__Fungi; p__Ascomycota; c__Dothideomycetes; o__Pleosporales; f__Didymosphaeriaceae; g__Paraphaeosphaeria; s__Paraphaeosphaeria_parmeliae
OTU_806	N	N	N	Y	N	N	N	Y	N	Y	N	k__Fungi; p__Ascomycota; c__unidentified; o__unidentified; f__unidentified; g__unidentified; s__Ascomycota_sp
OTU_807	Y	Y	Y	Y	N	N	Y	Y	N	N	Y	k__Fungi; p__Ascomycota; c__Sordariomycetes; o__Sordariales; f__Chaetomiaceae; g__Chaetomium; s__Chaetomium_rectangulare
OTU_808	N	N	N	N	N	N	Y	N	N	N	N	k__Fungi; p__Ascomycota; c__Eurotiomycetes; o__Eurotiales; f__Aspergillaceae; g__Aspergillus; s__Aspergillus_flavus
OTU_809	Y	Y	Y	Y	Y	Y	Y	Y	Y	Y	N	k__Fungi; p__Ascomycota; c__Dothideomycetes; o__Botryosphaeriales; f__Botryosphaeriaceae; g__Microdiplodia; s__Microdiplodia_sp
OTU_81	N	N	N	Y	N	N	Y	N	N	N	N	k__Fungi; p__Ascomycota; c__Eurotiomycetes; o__Onygenales; f__Onygenaceae; g__Auxarthron; s__Auxarthron_pseudauxarthron
OTU_810	Y	N	Y	N	N	Y	N	Y	N	Y	N	k__Fungi; p__Ascomycota; c__Dothideomycetes; o__Pleosporales; f__Didymellaceae; g__Phoma; s__Phoma_saxea
OTU_811	Y	Y	Y	Y	Y	Y	Y	Y	Y	Y	Y	k__Fungi; p__Ascomycota; c__Sordariomycetes; o__Hypocreales; f__Nectriaceae; g__Gibberella; s__Gibberella_fujikuroi
OTU_812	Y	N	Y	N	N	N	Y	Y	Y	Y	N	k__Fungi; p__Ascomycota; c__Sordariomycetes; o__Sordariales; f__Chaetomiaceae; g__Humicola; s__Humicola_nigrescens
OTU_813	Y	N	Y	N	N	Y	Y	Y	Y	Y	Y	k__Fungi; p__Ascomycota; c__Sordariomycetes; o__Sordariales; f__Chaetomiaceae; g__unidentified; s__Chaetomiaceae_sp
OTU_814	Y	Y	Y	Y	Y	Y	Y	Y	Y	Y	Y	k__Fungi; p__Ascomycota; c__Eurotiomycetes; o__Eurotiales; f__Aspergillaceae; g__Penicillium; s__Penicillium_sp
OTU_815	Y	Y	Y	Y	Y	N	Y	Y	Y	Y	Y	k__Fungi; p__Ascomycota; c__Sordariomycetes; o__Hypocreales; f__Nectriaceae; g__Fusarium; s__Fusarium_asiaticum
OTU_816	Y	Y	N	Y	Y	Y	Y	Y	Y	Y	Y	k__Fungi; p__Ascomycota; c__Sordariomycetes; o__Hypocreales; f__Nectriaceae; g__Fusarium; s__Fusarium_asiaticum
OTU_817	Y	Y	Y	Y	Y	Y	Y	Y	Y	Y	N	k__Fungi; p__Ascomycota; c__Eurotiomycetes; o__Eurotiales; f__Aspergillaceae; g__Aspergillus; s__Aspergillus_aculeatus
OTU_818	Y	Y	N	Y	Y	Y	Y	Y	Y	Y	Y	k__Fungi; p__Ascomycota; c__Sordariomycetes; o__Hypocreales; f__Nectriaceae; g__Fusarium; s__Fusarium_poae
OTU_819	N	Y	Y	Y	Y	Y	Y	Y	Y	Y	Y	k__Fungi; p__Ascomycota; c__Dothideomycetes; o__Pleosporales; f__Pleosporales_fam_Incertae_sedis; g__unidentified; s__Pleosporales_fam_Incertae_sedis_sp
OTU_82	N	N	N	Y	Y	N	Y	N	Y	N	N	k__Fungi; p__Ascomycota; c__Eurotiomycetes; o__Eurotiales; f__Trichocomaceae; g__Xerochrysium; s__Xerochrysium_dermatitidis
OTU_820	Y	Y	Y	Y	Y	Y	Y	Y	Y	N	Y	k__Fungi; p__Ascomycota; c__Sordariomycetes; o__Hypocreales; f__Nectriaceae; g__Gibberella; s__Gibberella_fujikuroi
OTU_821	Y	Y	Y	Y	Y	Y	Y	Y	Y	Y	Y	k__Fungi; p__Ascomycota; c__Sordariomycetes; o__Hypocreales; f__Nectriaceae; g__Gibberella; s__Gibberella_fujikuroi
OTU_822	N	Y	N	Y	Y	Y	Y	Y	Y	N	Y	k__Fungi; p__Ascomycota; c__Sordariomycetes; o__Trichosphaeriales; f__Trichosphaeriaceae; g__Nigrospora; s__Nigrospora_oryzae
OTU_823	Y	N	Y	N	N	Y	N	Y	N	N	N	k__Fungi; p__Ascomycota; c__Sordariomycetes; o__Sordariales; f__unidentified; g__unidentified; s__Sordariales_sp
OTU_824	Y	N	Y	N	N	Y	Y	Y	Y	Y	N	k__Fungi; p__Ascomycota; c__Sordariomycetes; o__Sordariales; f__Chaetomiaceae; g__unidentified; s__Chaetomiaceae_sp
OTU_825	Y	Y	N	Y	Y	Y	Y	N	Y	N	Y	k__Fungi; p__Ascomycota; c__Eurotiomycetes; o__Eurotiales; f__Aspergillaceae; g__Penicillium; s__Penicillium_sp
OTU_826	N	Y	N	Y	Y	Y	Y	Y	Y	N	Y	k__Fungi; p__Ascomycota; c__Sordariomycetes; o__Hypocreales; f__Nectriaceae; g__Fusarium; s__Fusarium_asiaticum
OTU_827	Y	Y	N	Y	Y	N	Y	N	Y	Y	Y	k__Fungi; p__Ascomycota; c__Sordariomycetes; o__unidentified; f__unidentified; g__unidentified; s__Sordariomycetes_sp
OTU_828	N	N	N	Y	Y	N	Y	Y	Y	N	N	k__Fungi; p__Ascomycota; c__Dothideomycetes; o__Pleosporales; f__Pleosporales_fam_Incertae_sedis; g__unidentified; s__Pleosporales_fam_Incertae_sedis_sp
OTU_829	Y	Y	Y	Y	Y	Y	Y	Y	Y	N	Y	k__Fungi; p__Ascomycota; c__Sordariomycetes; o__Hypocreales; f__Nectriaceae; g__Fusarium; s__Fusarium_asiaticum
OTU_83	N	N	N	N	Y	N	Y	N	N	N	N	k__Fungi; p__Basidiomycota; c__Agaricomycetes; o__Polyporales; f__unidentified; g__unidentified; s__Polyporales_sp
OTU_830	Y	Y	Y	Y	Y	Y	Y	Y	Y	Y	Y	k__Fungi; p__unidentified; c__unidentified; o__unidentified; f__unidentified; g__unidentified; s__Fungi_sp
OTU_831	Y	Y	Y	Y	Y	N	Y	Y	Y	N	Y	k__Fungi; p__Ascomycota; c__Sordariomycetes; o__unidentified; f__unidentified; g__unidentified; s__Sordariomycetes_sp
OTU_832	Y	N	Y	N	N	N	N	Y	N	N	N	k__Fungi; p__Ascomycota; c__Sordariomycetes; o__Sordariales; f__Lasiosphaeriaceae; g__unidentified; s__Lasiosphaeriaceae_sp
OTU_833	Y	N	N	N	N	N	N	N	N	N	N	k__Fungi; p__unidentified; c__unidentified; o__unidentified; f__unidentified; g__unidentified; s__Fungi_sp
OTU_834	N	Y	Y	Y	Y	N	Y	N	Y	N	Y	k__Fungi; p__Ascomycota; c__Sordariomycetes; o__Hypocreales; f__Nectriaceae; g__Gibberella; s__Gibberella_fujikuroi
OTU_835	N	Y	N	Y	Y	N	Y	Y	Y	Y	Y	k__Fungi; p__Ascomycota; c__Sordariomycetes; o__Hypocreales; f__Nectriaceae; g__Fusarium; s__Fusarium_asiaticum
OTU_836	N	Y	N	Y	N	N	Y	Y	N	N	N	k__Fungi; p__Ascomycota; c__Dothideomycetes; o__Pleosporales; f__unidentified; g__unidentified; s__Pleosporales_sp
OTU_837	N	Y	N	Y	Y	N	Y	N	Y	N	Y	k__Fungi; p__Ascomycota; c__Sordariomycetes; o__Hypocreales; f__Nectriaceae; g__Fusarium; s__Fusarium_asiaticum
OTU_838	Y	Y	Y	Y	Y	Y	Y	Y	Y	Y	Y	k__Fungi; p__Ascomycota; c__Eurotiomycetes; o__Eurotiales; f__Aspergillaceae; g__Penicillium; s__Penicillium_sp
OTU_839	Y	Y	N	Y	Y	N	Y	Y	Y	N	Y	k__Fungi; p__Ascomycota; c__Sordariomycetes; o__Hypocreales; f__Nectriaceae; g__Fusarium; s__Fusarium_asiaticum
OTU_84	N	N	N	N	N	N	N	Y	N	N	N	k__Fungi; p__Mucoromycota; c__Mucoromycetes; o__Mucorales; f__Rhizopodaceae; g__Rhizopus; s__Rhizopus_microsporus
OTU_840	Y	Y	Y	Y	Y	Y	Y	Y	Y	Y	Y	k__Fungi; p__Ascomycota; c__Sordariomycetes; o__Hypocreales; f__Nectriaceae; g__Fusarium; s__Fusarium_asiaticum
OTU_841	Y	Y	N	Y	Y	Y	Y	Y	Y	N	Y	k__Fungi; p__Ascomycota; c__Sordariomycetes; o__Hypocreales; f__Nectriaceae; g__Fusarium; s__Fusarium_asiaticum
OTU_842	Y	Y	Y	Y	Y	Y	Y	Y	Y	Y	Y	k__Fungi; p__unidentified; c__unidentified; o__unidentified; f__unidentified; g__unidentified; s__Fungi_sp
OTU_843	Y	N	N	N	N	Y	N	Y	N	Y	N	k__Fungi; p__Ascomycota; c__Dothideomycetes; o__Pleosporales; f__Sporormiaceae; g__Westerdykella; s__Westerdykella_dispersa
OTU_844	N	Y	N	Y	Y	N	Y	N	Y	N	Y	k__Fungi; p__Ascomycota; c__Sordariomycetes; o__Hypocreales; f__Nectriaceae; g__Fusarium; s__Fusarium_asiaticum
OTU_845	N	N	N	Y	Y	N	N	N	N	N	N	k__Fungi; p__Ascomycota; c__Sordariomycetes; o__Coniochaetales; f__Coniochaetaceae; g__Coniochaeta; s__Coniochaeta_sp
OTU_846	N	Y	N	Y	Y	Y	9	Y	Y	Y	Y	k__Fungi; p__Ascomycota; c__Sordariomycetes; o__Hypocreales; f__Nectriaceae; g__Fusarium; s__Fusarium_asiaticum
OTU_847	Y	Y	Y	Y	Y	Y	Y	Y	Y	Y	Y	k__Fungi; p__Ascomycota; c__Dothideomycetes; o__Capnodiales; f__Cladosporiaceae; g__Cladosporium; s__Cladosporium_aciculare
OTU_848	Y	Y	Y	Y	Y	N	Y	Y	Y	Y	Y	k__Fungi; p__Ascomycota; c__Eurotiomycetes; o__Eurotiales; f__Aspergillaceae; g__Penicillium; s__Penicillium_sp
OTU_849	N	N	N	N	N	N	Y	N	N	N	N	k__Fungi; p__Ascomycota; c__Eurotiomycetes; o__Eurotiales; f__Aspergillaceae; g__Penicillium; s__Penicillium_sp
OTU_85	N	Y	N	N	N	N	Y	N	N	N	N	k__Fungi; p__Basidiomycota; c__Agaricomycetes; o__Polyporales; f__Irpicaceae; g__Ceriporia; s__Ceriporia_lacerata
OTU_850	Y	Y	Y	Y	Y	Y	Y	Y	Y	Y	Y	k__Fungi; p__Ascomycota; c__Sordariomycetes; o__unidentified; f__unidentified; g__unidentified; s__Sordariomycetes_sp
OTU_851	Y	Y	N	Y	Y	Y	Y	Y	Y	Y	Y	k__Fungi; p__Ascomycota; c__Sordariomycetes; o__Hypocreales; f__Nectriaceae; g__Fusarium; s__Fusarium_sp
OTU_852	Y	Y	N	Y	Y	Y	Y	Y	Y	Y	Y	k__Fungi; p__Ascomycota; c__Sordariomycetes; o__Hypocreales; f__Nectriaceae; g__Fusarium; s__Fusarium_asiaticum
OTU_853	N	Y	N	Y	Y	Y	Y	Y	Y	N	Y	k__Fungi; p__Ascomycota; c__Sordariomycetes; o__Hypocreales; f__Nectriaceae; g__Fusarium; s__Fusarium_asiaticum
OTU_854	Y	Y	N	Y	Y	Y	Y	Y	Y	N	N	k__Fungi; p__Ascomycota; c__Eurotiomycetes; o__Eurotiales; f__Aspergillaceae; g__Penicillium; s__Penicillium_sp
OTU_855	N	Y	Y	Y	Y	Y	Y	Y	Y	Y	Y	k__Fungi; p__Ascomycota; c__Sordariomycetes; o__Hypocreales; f__Nectriaceae; g__Fusarium; s__Fusarium_asiaticum
OTU_856	Y	Y	Y	Y	Y	Y	Y	Y	Y	Y	Y	k__Fungi; p__Ascomycota; c__Sordariomycetes; o__unidentified; f__unidentified; g__unidentified; s__Sordariomycetes_sp
OTU_857	Y	Y	Y	Y	Y	Y	Y	Y	Y	Y	Y	k__Fungi; p__Ascomycota; c__Sordariomycetes; o__unidentified; f__unidentified; g__unidentified; s__Sordariomycetes_sp
OTU_858	Y	Y	Y	Y	Y	Y	Y	Y	Y	Y	Y	k__Fungi; p__Ascomycota; c__Dothideomycetes; o__Capnodiales; f__Cladosporiaceae; g__Cladosporium; s__Cladosporium_sphaerospermum
OTU_859	Y	N	N	N	N	Y	N	N	N	Y	N	k__Fungi; p__Ascomycota; c__Ascomycota_cls_Incertae_sedis; o__Ascomycota_ord_Incertae_sedis; f__Ascomycota_fam_Incertae_sedis; g__Trichocladium; s__Trichocladium_opacum
OTU_86	N	N	N	Y	Y	N	Y	N	N	N	N	k__Fungi; p__Ascomycota; c__Saccharomycetes; o__Saccharomycetales; f__Debaryomycetaceae; g__Scheffersomyces; s__Scheffersomyces_coipomensis
OTU_860	Y	Y	N	Y	Y	Y	Y	Y	Y	Y	Y	k__Fungi; p__Ascomycota; c__Sordariomycetes; o__Hypocreales; f__Nectriaceae; g__Fusarium; s__Fusarium_venenatum
OTU_861	Y	N	Y	N	N	Y	N	Y	N	N	N	k__Fungi; p__Ascomycota; c__Sordariomycetes; o__Sordariales; f__Sordariaceae; g__unidentified; s__Sordariaceae_sp
OTU_862	Y	Y	Y	Y	Y	Y	Y	Y	Y	Y	Y	k__Fungi; p__Ascomycota; c__Sordariomycetes; o__Hypocreales; f__Nectriaceae; g__Fusarium; s__Fusarium_nisikadoi
OTU_863	Y	Y	N	Y	Y	N	Y	Y	Y	Y	Y	k__Fungi; p__Ascomycota; c__Eurotiomycetes; o__Eurotiales; f__Aspergillaceae; g__Penicillium; s__Penicillium_sp
OTU_864	Y	Y	N	Y	Y	Y	Y	Y	Y	Y	Y	k__Fungi; p__Ascomycota; c__Sordariomycetes; o__Hypocreales; f__Nectriaceae; g__Fusarium; s__Fusarium_kyushuense
OTU_865	Y	Y	N	Y	Y	N	Y	Y	Y	Y	Y	k__Fungi; p__unidentified; c__unidentified; o__unidentified; f__unidentified; g__unidentified; s__Fungi_sp
OTU_866	Y	N	N	N	N	N	N	N	N	N	N	k__Fungi; p__Ascomycota; c__Dothideomycetes; o__Botryosphaeriales; f__Botryosphaeriaceae; g__Botryosphaeria; s__Botryosphaeria_fabicerciana
OTU_867	Y	N	1	N	N	N	N	Y	Y	N	N	k__Fungi; p__Ascomycota; c__Dothideomycetes; o__Capnodiales; f__Cladosporiaceae; g__Cladosporium; s__Cladosporium_exasperatum
OTU_868	Y	Y	Y	Y	Y	Y	Y	Y	Y	N	Y	k__Fungi; p__Ascomycota; c__Sordariomycetes; o__Hypocreales; f__Nectriaceae; g__Fusarium; s__Fusarium_poae
OTU_869	Y	Y	Y	Y	Y	Y	Y	Y	Y	Y	Y	k__Fungi; p__Ascomycota; c__Dothideomycetes; o__unidentified; f__unidentified; g__unidentified; s__Dothideomycetes_sp
OTU_87	Y	N	N	N	N	N	N	N	N	N	N	k__Fungi; p__Basidiomycota; c__Agaricomycetes; o__Sebacinales; f__unidentified; g__unidentified; s__Sebacinales_sp
OTU_870	N	Y	Y	Y	Y	N	Y	N	N	N	N	k__Fungi; p__Ascomycota; c__Sordariomycetes; o__Hypocreales; f__unidentified; g__unidentified; s__Hypocreales_sp
OTU_871	Y	Y	N	Y	Y	Y	Y	Y	N	N	Y	k__Fungi; p__Ascomycota; c__unidentified; o__unidentified; f__unidentified; g__unidentified; s__Ascomycota_sp
OTU_872	N	N	Y	Y	Y	N	Y	Y	Y	N	Y	k__Fungi; p__Ascomycota; c__Dothideomycetes; o__Pleosporales; f__unidentified; g__unidentified; s__Pleosporales_sp
OTU_873	Y	Y	Y	N	N	Y	N	Y	N	Y	N	k__Fungi; p__Ascomycota; c__Leotiomycetes; o__Leotiomycetes_ord_Incertae_sedis; f__Pseudeurotiaceae; g__Pseudeurotium; s__Pseudeurotium_bakeri
OTU_874	Y	Y	Y	Y	Y	Y	Y	Y	Y	N	N	k__Fungi; p__Ascomycota; c__Sordariomycetes; o__Hypocreales; f__Nectriaceae; g__Gibberella; s__Gibberella_pulicaris
OTU_875	N	Y	N	Y	N	N	Y	N	N	N	N	k__Fungi; p__Ascomycota; c__Dothideomycetes; o__Pleosporales; f__Pleosporaceae; g__Alternaria; s__Alternaria_sp
OTU_876	Y	Y	Y	Y	Y	Y	Y	Y	Y	Y	Y	k__Fungi; p__Ascomycota; c__Dothideomycetes; o__Pleosporales; f__Pleosporaceae; g__Alternaria; s__Alternaria_sp
OTU_877	Y	N	N	N	N	N	N	N	N	N	N	k__Fungi; p__Ascomycota; c__Dothideomycetes; o__Dothideomycetidae_ord_Incertae_sedis; f__Eremomycetaceae; g__Arthrographis; s__Arthrographis_sp
OTU_878	Y	Y	N	Y	Y	N	Y	N	Y	N	Y	k__Fungi; p__Ascomycota; c__Dothideomycetes; o__Pleosporales; f__Pleosporaceae; g__Alternaria; s__Alternaria_sp
OTU_879	N	N	N	N	N	N	N	N	N	Y	N	k__Fungi; p__Basidiomycota; c__Tremellomycetes; o__Tremellales; f__Tremellaceae; g__Tremella; s__Tremella_fuciformis
OTU_880	Y	Y	Y	Y	Y	Y	Y	Y	Y	Y	Y	k__Fungi; p__unidentified; c__unidentified; o__unidentified; f__unidentified; g__unidentified; s__Fungi_sp
OTU_881	N	Y	N	N	N	N	Y	N	Y	N	Y	k__Fungi; p__Ascomycota; c__Sordariomycetes; o__Hypocreales; f__Hypocreales_fam_Incertae_sedis; g__Acremonium; s__Acremonium_hennebertii
OTU_882	N	Y	N	N	Y	N	N	Y	N	N	N	k__Fungi; p__Ascomycota; c__unidentified; o__unidentified; f__unidentified; g__unidentified; s__Ascomycota_sp
OTU_883	Y	N	N	Y	N	N	N	Y	N	Y	N	k__Fungi; p__Ascomycota; c__Leotiomycetes; o__Leotiomycetes_ord_Incertae_sedis; f__Pseudeurotiaceae; g__Pseudogymnoascus; s__Pseudogymnoascus_destructans
OTU_884	N	N	N	N	N	N	Y	N	N	N	N	k__Fungi; p__Ascomycota; c__Dothideomycetes; o__Capnodiales; f__Mycosphaerellaceae; g__Cercospora; s__Cercospora_agavicola
OTU_885	Y	N	Y	N	Y	Y	N	Y	N	Y	N	k__Fungi; p__Ascomycota; c__unidentified; o__unidentified; f__unidentified; g__unidentified; s__Ascomycota_sp
OTU_886	Y	N	Y	N	N	Y	N	Y	N	Y	N	k__Fungi; p__Ascomycota; c__Dothideomycetes; o__Venturiales; f__Venturiaceae; g__Venturia; s__Venturia_hystrioides
OTU_887	Y	N	Y	N	1	N	N	N	N	N	N	k__Fungi; p__Ascomycota; c__Leotiomycetes; o__Leotiomycetes_ord_Incertae_sedis; f__Pseudeurotiaceae; g__unidentified; s__Pseudeurotiaceae_sp
OTU_888	N	N	N	N	Y	N	N	Y	N	N	N	k__Fungi; p__Ascomycota; c__Sordariomycetes; o__unidentified; f__unidentified; g__unidentified; s__Sordariomycetes_sp
OTU_889	Y	N	N	N	N	N	N	Y	N	N	N	k__Fungi; p__Ascomycota; c__Leotiomycetes; o__Phacidiales; f__Phacidiaceae; g__Allantophomopsis; s__Allantophomopsis_cytisporea
OTU_89	Y	N	N	N	N	N	N	N	N	N	N	k__Fungi; p__Ascomycota; c__Sordariomycetes; o__Microascales; f__Microascaceae; g__Scedosporium; s__Scedosporium_boydii
OTU_890	Y	N	Y	N	N	Y	N	Y	N	Y	N	k__Fungi; p__Ascomycota; c__unidentified; o__unidentified; f__unidentified; g__unidentified; s__Ascomycota_sp
OTU_891	Y	N	N	N	N	Y	N	N	N	N	N	k__Fungi; p__Ascomycota; c__Leotiomycetes; o__Helotiales; f__Leotiaceae; g__Pezoloma; s__Pezoloma_ericae
OTU_892	Y	N	Y	N	N	Y	N	Y	N	N	N	k__Fungi; p__Ascomycota; c__Leotiomycetes; o__Helotiales; f__Helotiales_fam_Incertae_sedis; g__Spirosphaera; s__Spirosphaera_floriformis
OTU_893	Y	N	N	N	N	N	N	N	N	N	N	k__Fungi; p__Ascomycota; c__Leotiomycetes; o__Helotiales; f__unidentified; g__unidentified; s__Helotiales_sp
OTU_894	Y	N	N	N	N	Y	N	N	N	Y	N	k__Fungi; p__Ascomycota; c__Leotiomycetes; o__Helotiales; f__Helotiales_fam_Incertae_sedis; g__unidentified; s__Helotiales_fam_Incertae_sedis_sp
OTU_895	Y	N	Y	N	N	Y	N	Y	N	Y	N	k__Fungi; p__Ascomycota; c__Leotiomycetes; o__Helotiales; f__Leotiaceae; g__Pezoloma; s__Pezoloma_ericae
OTU_896	Y	2	N	N	N	N	N	Y	Y	Y	N	k__Fungi; p__Ascomycota; c__Dothideomycetes; o__Capnodiales; f__Mycosphaerellaceae; g__Cercospora; s__Cercospora_agavicola
OTU_897	Y	N	N	N	N	Y	N	Y	N	Y	N	k__Fungi; p__Ascomycota; c__Leotiomycetes; o__Helotiales; f__unidentified; g__unidentified; s__Helotiales_sp
OTU_898	Y	N	Y	N	N	Y	N	N	N	N	N	k__Fungi; p__Ascomycota; c__Leotiomycetes; o__Helotiales; f__Helotiales_fam_Incertae_sedis; g__Cadophora; s__Cadophora_finlandica
OTU_899	Y	N	Y	N	N	N	N	Y	N	Y	N	k__Fungi; p__Ascomycota; c__Leotiomycetes; o__Helotiales; f__unidentified; g__unidentified; s__Helotiales_sp
OTU_90	N	Y	N	Y	Y	N	Y	N	Y	N	Y	k__Fungi; p__Basidiomycota; c__Agaricomycetes; o__Polyporales; f__unidentified; g__unidentified; s__Polyporales_sp
OTU_901	Y	Y	Y	Y	Y	Y	Y	Y	Y	Y	Y	k__Fungi; p__Ascomycota; c__Saccharomycetes; o__Saccharomycetales; f__Saccharomycetales_fam_Incertae_sedis; g__Candida; s__Candida_tropicalis
OTU_902	N	N	Y	N	Y	N	N	N	N	N	N	k__Fungi; p__Ascomycota; c__Dothideomycetes; o__Pleosporales; f__Pleosporaceae; g__Alternaria; s__Alternaria_betae-kenyensis
OTU_903	Y	Y	N	Y	Y	N	N	Y	N	Y	Y	k__Fungi; p__Basidiomycota; c__Tremellomycetes; o__Tremellales; f__Bulleribasidiaceae; g__Vishniacozyma; s__Vishniacozyma_victoriae
OTU_904	Y	Y	Y	N	N	Y	Y	Y	Y	Y	N	k__Fungi; p__Ascomycota; c__Saccharomycetes; o__Saccharomycetales; f__Saccharomycetales_fam_Incertae_sedis; g__Candida; s__Candida_tropicalis
OTU_905	Y	Y	N	N	Y	N	N	Y	Y	Y	N	k__Fungi; p__Ascomycota; c__Saccharomycetes; o__Saccharomycetales; f__Saccharomycetales_fam_Incertae_sedis; g__Candida; s__Candida_tropicalis
OTU_906	N	N	Y	N	N	N	N	Y	N	Y	N	k__Fungi; p__Ascomycota; c__Leotiomycetes; o__Erysiphales; f__Erysiphaceae; g__Podosphaera; s__Podosphaera_gunnerae
OTU_907	N	Y	Y	N	N	N	N	Y	N	Y	N	k__Fungi; p__Ascomycota; c__Saccharomycetes; o__Saccharomycetales; f__Debaryomycetaceae; g__Lodderomyces; s__Lodderomyces_elongisporus
OTU_908	Y	Y	Y	N	N	N	N	Y	Y	Y	N	k__Fungi; p__Ascomycota; c__Saccharomycetes; o__Saccharomycetales; f__Saccharomycetales_fam_Incertae_sedis; g__Candida; s__Candida_metapsilosis
OTU_909	Y	N	N	Y	Y	N	N	Y	N	Y	N	k__Fungi; p__Basidiomycota; c__Tremellomycetes; o__Tremellales; f__Bulleribasidiaceae; g__Hannaella; s__Hannaella_oryzae
OTU_91	Y	N	Y	N	N	N	N	N	N	N	Y	k__Fungi; p__Ascomycota; c__Sordariomycetes; o__Hypocreales; f__Hypocreales_fam_Incertae_sedis; g__Trichothecium; s__Trichothecium_roseum
OTU_910	N	N	N	N	N	N	Y	Y	N	N	N	k__Fungi; p__Ascomycota; c__Eurotiomycetes; o__Eurotiales; f__Aspergillaceae; g__Aspergillus; s__Aspergillus_penicillioides
OTU_911	N	Y	N	Y	N	N	Y	N	N	N	N	k__Fungi; p__Basidiomycota; c__Tremellomycetes; o__Tremellales; f__unidentified; g__unidentified; s__Tremellales_sp
OTU_912	N	N	Y	Y	Y	N	N	Y	N	N	N	k__Fungi; p__Basidiomycota; c__Tremellomycetes; o__Tremellales; f__Bulleribasidiaceae; g__Hannaella; s__Hannaella_sinensis
OTU_913	Y	Y	Y	Y	Y	Y	Y	Y	Y	Y	Y	k__Fungi; p__Ascomycota; c__Saccharomycetes; o__Saccharomycetales; f__Debaryomycetaceae; g__Hyphopichia; s__Hyphopichia_burtonii
OTU_914	N	N	N	Y	Y	N	Y	N	Y	N	N	k__Fungi; p__Ascomycota; c__Saccharomycetes; o__Saccharomycetales; f__Debaryomycetaceae; g__Hyphopichia; s__Hyphopichia_burtonii
OTU_915	Y	N	N	N	N	N	N	N	N	N	N	k__Fungi; p__Ascomycota; c__Saccharomycetes; o__Saccharomycetales; f__Pichiaceae; g__Saturnispora; s__Saturnispora_zaruensis
OTU_916	Y	N	N	N	Y	N	Y	N	Y	Y	N	k__Fungi; p__Ascomycota; c__Saccharomycetes; o__Saccharomycetales; f__Pichiaceae; g__Pichia; s__Pichia_kluyveri
OTU_917	N	Y	N	N	N	N	N	N	N	N	N	k__Fungi; p__Ascomycota; c__Saccharomycetes; o__Saccharomycetales; f__Saccharomycetales_fam_Incertae_sedis; g__Candida; s__Candida_sp
OTU_918	N	N	N	N	N	N	N	Y	N	N	N	k__Fungi; p__Ascomycota; c__Saccharomycetes; o__Saccharomycetales; f__Saccharomycetales_fam_Incertae_sedis; g__Candida; s__Candida_etchellsii
OTU_919	N	N	N	N	Y	N	N	N	N	Y	N	k__Fungi; p__Ascomycota; c__Eurotiomycetes; o__Eurotiales; f__Aspergillaceae; g__Aspergillus; s__Aspergillus_niger
OTU_920	Y	N	Y	N	N	N	N	N	N	N	Y	k__Fungi; p__Ascomycota; c__Saccharomycetes; o__Saccharomycetales; f__Saccharomycetales_fam_Incertae_sedis; g__unidentified; s__Saccharomycetales_fam_Incertae_sedis_sp
OTU_921	N	Y	N	Y	Y	N	Y	N	Y	N	Y	k__Fungi; p__Ascomycota; c__Saccharomycetes; o__Saccharomycetales; f__Saccharomycetales_fam_Incertae_sedis; g__unidentified; s__Saccharomycetales_fam_Incertae_sedis_sp
OTU_922	N	N	Y	N	N	N	N	Y	N	N	N	k__Fungi; p__Ascomycota; c__Saccharomycetes; o__Saccharomycetales; f__Saccharomycetales_fam_Incertae_sedis; g__Diutina; s__Diutina_mesorugosa
OTU_923	N	N	N	N	N	N	N	Y	N	N	N	k__Fungi; p__Ascomycota; c__Saccharomycetes; o__Saccharomycetales; f__Saccharomycetales_fam_Incertae_sedis; g__unidentified; s__Saccharomycetales_fam_Incertae_sedis_sp
OTU_924	N	N	N	N	N	Y	N	Y	N	Y	N	k__Fungi; p__Ascomycota; c__Saccharomycetes; o__Saccharomycetales; f__Saccharomycetales_fam_Incertae_sedis; g__Diutina; s__Diutina_rugosa
OTU_925	N	Y	Y	N	Y	N	N	N	N	Y	N	k__Fungi; p__Ascomycota; c__Saccharomycetes; o__Saccharomycetales; f__Metschnikowiaceae; g__Kodamaea; s__Kodamaea_ohmeri
OTU_926	Y	Y	Y	Y	Y	N	Y	Y	Y	Y	N	k__Fungi; p__Ascomycota; c__Saccharomycetes; o__Saccharomycetales; f__Metschnikowiaceae; g__Kodamaea; s__Kodamaea_ohmeri
OTU_927	N	N	N	N	N	N	N	Y	N	N	N	k__Fungi; p__Ascomycota; c__Saccharomycetes; o__Saccharomycetales; f__Saccharomycetales_fam_Incertae_sedis; g__Diutina; s__Diutina_catenulata
OTU_928	N	N	N	N	N	N	N	Y	N	N	N	k__Fungi; p__Ascomycota; c__Saccharomycetes; o__Saccharomycetales; f__Metschnikowiaceae; g__Metschnikowia; s__Metschnikowia_viticola
OTU_929	N	Y	N	N	N	N	N	N	N	N	N	k__Fungi; p__Ascomycota; c__Saccharomycetes; o__Saccharomycetales; f__Saccharomycetales_fam_Incertae_sedis; g__Candida; s__Candida_pseudohaemulonii
OTU_93	Y	N	N	N	N	N	Y	Y	N	Y	N	k__Fungi; p__Ascomycota; c__Saccharomycetes; o__Saccharomycetales; f__Debaryomycetaceae; g__Debaryomyces; s__Debaryomyces_vindobonensis
OTU_930	N	Y	Y	N	Y	N	N	Y	Y	Y	N	k__Fungi; p__Ascomycota; c__Saccharomycetes; o__Saccharomycetales; f__Metschnikowiaceae; g__Clavispora; s__Clavispora_lusitaniae
OTU_931	Y	Y	N	N	Y	N	Y	N	Y	Y	N	k__Fungi; p__Ascomycota; c__Saccharomycetes; o__Saccharomycetales; f__Metschnikowiaceae; g__Clavispora; s__Clavispora_lusitaniae
OTU_932	N	Y	N	N	N	N	N	Y	N	Y	N	k__Fungi; p__Ascomycota; c__Saccharomycetes; o__Saccharomycetales; f__Metschnikowiaceae; g__Clavispora; s__Clavispora_lusitaniae
OTU_933	Y	Y	Y	N	Y	N	N	Y	N	N	N	k__Fungi; p__Ascomycota; c__Saccharomycetes; o__Saccharomycetales; f__unidentified; g__unidentified; s__Saccharomycetales_sp
OTU_934	Y	Y	Y	Y	Y	Y	Y	Y	Y	Y	Y	k__Fungi; p__Ascomycota; c__Saccharomycetes; o__Saccharomycetales; f__Metschnikowiaceae; g__Clavispora; s__Clavispora_lusitaniae
OTU_935	Y	N	N	N	N	N	N	N	N	N	N	k__Fungi; p__Ascomycota; c__Saccharomycetes; o__Saccharomycetales; f__Metschnikowiaceae; g__Metschnikowia; s__Metschnikowia_chrysoperlae
OTU_936	Y	Y	Y	N	Y	Y	Y	Y	N	N	N	k__Fungi; p__Ascomycota; c__Sordariomycetes; o__Microascales; f__Microascales_fam_Incertae_sedis; g__Sphaeronaemella; s__Sphaeronaemella_fimicola
OTU_937	Y	N	Y	N	N	N	N	N	Y	N	N	k__Fungi; p__Ascomycota; c__Sordariomycetes; o__Microascales; f__Microascales_fam_Incertae_sedis; g__Sphaeronaemella; s__Sphaeronaemella_fimicola
OTU_938	N	N	Y	N	N	N	N	N	N	N	N	k__Fungi; p__Ascomycota; c__Eurotiomycetes; o__Phaeomoniellales; f__Phaeomoniellales_fam_Incertae_sedis; g__Phaeomoniella; s__Phaeomoniella_sp
OTU_94	Y	Y	Y	Y	Y	Y	Y	Y	Y	Y	Y	k__Fungi; p__Ascomycota; c__Sordariomycetes; o__Hypocreales; f__Hypocreales_fam_Incertae_sedis; g__Trichothecium; s__Trichothecium_roseum
OTU_940	Y	Y	Y	Y	Y	Y	Y	Y	Y	Y	Y	k__Fungi; p__Ascomycota; c__Saccharomycetes; o__Saccharomycetales; f__Dipodascaceae; g__unidentified; s__Dipodascaceae_sp
OTU_941	N	Y	Y	N	Y	N	Y	N	Y	N	N	k__Fungi; p__Ascomycota; c__Sordariomycetes; o__Ophiostomatales; f__Ophiostomataceae; g__Cornuvesica; s__Cornuvesica_acuminata
OTU_942	N	N	Y	N	N	N	N	N	N	N	N	k__Fungi; p__Ascomycota; c__Dothideomycetes; o__Dothideales; f__Aureobasidiaceae; g__Aureobasidium; s__Aureobasidium_namibiae
OTU_943	N	N	Y	N	N	N	N	N	Y	N	N	k__Fungi; p__Ascomycota; c__Dothideomycetes; o__Botryosphaeriales; f__Botryosphaeriaceae; g__Botryosphaeria; s__Botryosphaeria_fabicerciana
OTU_944	N	N	Y	Y	Y	Y	Y	Y	N	N	Y	k__Fungi; p__Ascomycota; c__Eurotiomycetes; o__Eurotiales; f__Aspergillaceae; g__Aspergillus; s__Aspergillus_sp
OTU_945	N	N	Y	N	N	N	N	Y	N	N	N	k__Fungi; p__Ascomycota; c__Eurotiomycetes; o__Eurotiales; f__Aspergillaceae; g__Penicillium; s__Penicillium_georgiense
OTU_95	Y	N	Y	Y	N	N	Y	N	N	N	Y	k__Fungi; p__Ascomycota; c__Sordariomycetes; o__Hypocreales; f__Hypocreales_fam_Incertae_sedis; g__Trichothecium; s__Trichothecium_roseum
OTU_96	Y	Y	Y	Y	N	N	Y	Y	Y	Y	Y	k__Fungi; p__Ascomycota; c__Sordariomycetes; o__Microascales; f__Microascaceae; g__Microascus; s__Microascus_brevicaulis
OTU_97	Y	Y	Y	Y	Y	N	Y	Y	Y	Y	Y	k__Fungi; p__Ascomycota; c__Saccharomycetes; o__Saccharomycetales; f__Debaryomycetaceae; g__Meyerozyma; s__Meyerozyma_caribbica
OTU_98	N	Y	N	Y	Y	N	Y	N	Y	N	N	k__Fungi; p__Basidiomycota; c__Agaricomycetes; o__unidentified; f__unidentified; g__unidentified; s__Agaricomycetes_sp
